# Supplementary material for: 1-Benzoyl-4-thio­biuret
Source: Acta Crystallogr Sect E Struct Rep Online. 2013 Jul 27;69(Pt 8):o1327. doi: 10.1107/S1600536813019983 (PMC3793812; doi:10.1107/S1600536813019983)
Supplement: Supplementary file 1 [file e-69-o1327-sup1.cif]

##############################################################################
#                                                                            #
# This CIF contains the data in a paper accepted for publication in          #
# Acta Crystallographica Section E. It conforms to the requirements of       #
# Notes for Authors for Acta Crystallographica Section E, and has been       #
# peer reviewed under the auspices of the IUCr Commission on Journals.       #
#                                                                            #
# Full details of the Crystallographic Information File format               #
# are given in the paper "The Crystallographic Information File (CIF):       #
# a New Standard Archive File for Crystallography" by S. R. Hall, F. H.      #
# Allen and I. D. Brown [Acta Cryst. (1991), A47, 655-685].                  #
#                                                                            #
# The current version of the core CIF dictionary is obtainable from          #
# ftp://ftp.iucr.org/pub/cif_core.dic.                                       #
#                                                                            #
# Software is freely available for graphical display of the structure(s)     #
# in this CIF. For information consult the CIF software page                 #
# http://www.iucr.org/resources/cif/software.                                #
#                                                                            #
# This file may be used for bona fide research purposes within the           #
# scientific community so long as proper attribution is given to the journal # 
# article from which it was obtained.                                        #
#                                                                            #
##############################################################################
data_global
_audit_creation_method     'WinGX routine CIF_UPDATE'
_audit_conform_dict_name     cif_core.dic
_audit_conform_dict_version     2.4.3
_journal_data_validation_number     ?
_journal_date_recd_electronic     2013-07-16
_journal_date_accepted     2013-07-19
_journal_name_full     'Acta Crystallographica, Section E'
_journal_year     2013
_journal_volume     69
_journal_issue      8
_journal_page_first     o1327
_journal_page_last     o1327
_journal_paper_category     QO
_journal_paper_doi     10.1107/S1600536813019983
_journal_coeditor_code     IS5292
_publ_contact_author_name     'Sung Kwon Kang'
_publ_contact_author_address
;
Department of Chemistry
Chungnam National University
Daejeon 305-764
Republic of Korea
;
_publ_contact_author_email     skkang@cnu.ac.kr
_publ_contact_author_fax      8E307(4)
_publ_contact_author_phone      8E307(4)
_publ_section_title
;
1-Benzoyl-4-thiobiuret
;
loop_
    _publ_author_name
    _publ_author_address
    'Kang, Sung Kwon'
;
Department of Chemistry
Chungnam National University
Daejeon 305-764
Republic of Korea
;
data_I
_audit_creation_method     'WinGX routine CIF_UPDATE'
_chemical_name_systematic
;
{[(Phenylformamido)carbonyl]amino}methanethioamide
;
_chemical_name_common
;
1-Benzoyl-4-thiobiuret
;
_chemical_formula_moiety     'C9 H9 N3 O2 S'
_chemical_formula_sum     'C9 H9 N3 O2 S'
_chemical_formula_iupac     'C9 H9 N3 O2 S'
_chemical_formula_weight     223.25
_symmetry_cell_setting     triclinic
_symmetry_space_group_name_H-M     'P -1'
_symmetry_space_group_name_Hall     '-P 1'
loop_
    _space_group_symop_operation_xyz
    'x, y, z'
    '-x, -y, -z'
_cell_length_a     5.66160(10)
_cell_length_b     7.8407(2)
_cell_length_c     11.7631(3)
_cell_angle_alpha     97.169(2)
_cell_angle_beta     94.992(3)
_cell_angle_gamma     101.390(2)
_cell_volume     504.53(2)
_cell_formula_units_Z     2
_cell_measurement_reflns_used     3132
_cell_measurement_theta_min     2.68
_cell_measurement_theta_max     22.33
_cell_measurement_temperature     296(2)
_exptl_crystal_description     block
_exptl_crystal_colour     yellow
_exptl_crystal_size_max     0.2
_exptl_crystal_size_mid     0.15
_exptl_crystal_size_min     0.07
_exptl_crystal_density_diffrn     1.47
_exptl_crystal_F_000     232
_exptl_absorpt_coefficient_mu     0.303
_exptl_absorpt_correction_type     multi-scan
_exptl_absorpt_process_details     '(SADABS; Bruker, 2002)'
_exptl_absorpt_correction_T_min     0.94
_exptl_absorpt_correction_T_max     0.97
_exptl_special_details     ?
_diffrn_ambient_temperature     296(2)
_diffrn_radiation_type     MoK\a
_diffrn_radiation_wavelength     0.71073
_diffrn_measurement_device_type     'Bruker SMART CCD'
_diffrn_measurement_method     '\f and \w'
_diffrn_reflns_number     17356
_diffrn_reflns_av_R_equivalents     0.0546
_diffrn_reflns_theta_min     1.756
_diffrn_reflns_theta_max     28.331
_diffrn_reflns_theta_full     25.242
_diffrn_measured_fraction_theta_max     0.999
_diffrn_measured_fraction_theta_full     1
_diffrn_reflns_limit_h_min     -7
_diffrn_reflns_limit_h_max     7
_diffrn_reflns_limit_k_min     -10
_diffrn_reflns_limit_k_max     10
_diffrn_reflns_limit_l_min     -15
_diffrn_reflns_limit_l_max     15
_refine_special_details     ?
_reflns_number_total     2516
_reflns_number_gt     1485
_reflns_threshold_expression     I>2\s(I)
_refine_ls_structure_factor_coef     Fsqd
_refine_ls_matrix_type     full
_refine_ls_R_factor_all     0.0711
_refine_ls_R_factor_gt     0.0371
_refine_ls_wR_factor_ref     0.0974
_refine_ls_goodness_of_fit_ref     0.873
_refine_ls_restrained_S_all     0.873
_refine_ls_number_reflns     2516
_refine_ls_number_parameters     152
_refine_ls_number_restraints     0
_refine_ls_hydrogen_treatment     mixed
_refine_ls_weighting_scheme     calc
_refine_ls_weighting_details
                    'w = 1/[\s^2^(Fo^2^)+(0.0520P)^2^] where P=(Fo^2^+2Fc^2^)/3'
_atom_sites_solution_hydrogens     geom
_refine_ls_shift/su_max     0
_refine_ls_shift/su_mean     0
_refine_diff_density_max     0.161
_refine_diff_density_min     -0.196
_refine_ls_extinction_method     none
loop_
    _atom_type_symbol
    _atom_type_description
    _atom_type_scat_dispersion_real
    _atom_type_scat_dispersion_imag
    _atom_type_scat_source
    C C 0.0033 0.0016 'International Tables Vol C Tables 4.2.6.8 and 6.1.1.4'
    H H 0 0 'International Tables Vol C Tables 4.2.6.8 and 6.1.1.4'
    N N 0.0061 0.0033 'International Tables Vol C Tables 4.2.6.8 and 6.1.1.4'
    O O 0.0106 0.006 'International Tables Vol C Tables 4.2.6.8 and 6.1.1.4'
    S S 0.1246 0.1234 'International Tables Vol C Tables 4.2.6.8 and 6.1.1.4'
_computing_data_collection     'SMART (Bruker, 2002)'
_computing_cell_refinement     'SAINT (Bruker, 2002)'
_computing_data_reduction     'SAINT (Bruker, 2002)'
_computing_structure_solution     'SHELXS2013 (Sheldrick, 2013)'
_computing_structure_refinement     'SHELXL2013 (Sheldrick, 2013)'
_computing_molecular_graphics     'ORTEP-3 for Windows (Farrugia, 2012)'
_computing_publication_material     'WinGX (Farrugia, 2012)'
loop_
    _atom_site_type_symbol
    _atom_site_label
    _atom_site_fract_x
    _atom_site_fract_y
    _atom_site_fract_z
    _atom_site_U_iso_or_equiv
    _atom_site_adp_type
    _atom_site_calc_flag
    _atom_site_occupancy
    _atom_site_disorder_assembly
    _atom_site_disorder_group
    C C1 0.0374(3) 0.8224(2) -0.12506(14) 0.0447(4) Uani d 1 . .
    C C2 0.2488(3) 0.9206(2) -0.15393(16) 0.0597(5) Uani d 1 . .
    H H2 0.3881 0.9477 -0.1014 0.072 Uiso calc 1 . .
    C C3 0.2552(4) 0.9785(3) -0.25952(19) 0.0729(6) Uani d 1 . .
    H H3 0.398 1.0453 -0.2778 0.087 Uiso calc 1 . .
    C C4 0.0539(4) 0.9383(3) -0.33677(18) 0.0723(6) Uani d 1 . .
    H H4 0.06 0.9763 -0.4085 0.087 Uiso calc 1 . .
    C C5 -0.1598(4) 0.8419(3) -0.31035(18) 0.0753(6) Uani d 1 . .
    H H5 -0.2979 0.8154 -0.3636 0.09 Uiso calc 1 . .
    C C6 -0.1672(3) 0.7846(3) -0.20373(16) 0.0615(5) Uani d 1 . .
    H H6 -0.3114 0.7203 -0.1851 0.074 Uiso calc 1 . .
    C C7 0.0480(3) 0.7661(2) -0.00927(14) 0.0442(4) Uani d 1 . .
    O O8 0.2338(2) 0.80629(17) 0.05733(11) 0.0633(4) Uani d 1 . .
    N N9 -0.1594(2) 0.66558(19) 0.02071(12) 0.0467(4) Uani d 1 . .
    H H9 -0.284(3) 0.634(2) -0.0281(16) 0.054(5) Uiso d 1 . .
    C C10 -0.1998(3) 0.6059(2) 0.12532(14) 0.0446(4) Uani d 1 . .
    O O11 -0.3996(2) 0.52249(17) 0.13780(10) 0.0603(4) Uani d 1 . .
    N N12 -0.0057(2) 0.64570(19) 0.20766(11) 0.0467(4) Uani d 1 . .
    H H12 0.131(4) 0.707(2) 0.1906(17) 0.067(6) Uiso d 1 . .
    C C13 0.0039(3) 0.6057(2) 0.31929(13) 0.0447(4) Uani d 1 . .
    S S14 0.27039(8) 0.66392(7) 0.40142(4) 0.05930(19) Uani d 1 . .
    N N15 -0.1971(3) 0.5267(3) 0.35341(15) 0.0646(5) Uani d 1 . .
    H H15A -0.336(4) 0.507(2) 0.3052(18) 0.075(6) Uiso d 1 . .
    H H15B -0.199(3) 0.486(2) 0.4173(18) 0.066(6) Uiso d 1 . .
loop_
    _atom_site_aniso_label
    _atom_site_aniso_U_11
    _atom_site_aniso_U_22
    _atom_site_aniso_U_33
    _atom_site_aniso_U_12
    _atom_site_aniso_U_13
    _atom_site_aniso_U_23
    C1 0.0468(9) 0.0459(10) 0.0402(9) 0.0048(8) 0.0046(7) 0.0100(8)
    C2 0.0539(10) 0.0726(13) 0.0505(11) 0.0013(9) 0.0049(8) 0.0214(10)
    C3 0.0714(13) 0.0858(16) 0.0630(14) 0.0016(12) 0.0175(11) 0.0337(12)
    C4 0.0944(16) 0.0782(15) 0.0503(12) 0.0174(13) 0.0138(12) 0.0294(11)
    C5 0.0810(15) 0.0890(16) 0.0523(12) 0.0069(13) -0.0107(11) 0.0263(11)
    C6 0.0564(11) 0.0714(13) 0.0518(12) -0.0029(9) -0.0038(9) 0.0230(10)
    C7 0.0403(9) 0.0483(10) 0.0410(9) 0.0009(7) 0.0013(7) 0.0102(8)
    O8 0.0426(6) 0.0882(10) 0.0501(7) -0.0140(6) -0.0047(6) 0.0269(7)
    N9 0.0392(7) 0.0609(10) 0.0353(8) -0.0021(7) -0.0023(6) 0.0141(7)
    C10 0.0411(9) 0.0546(11) 0.0349(9) 0.0016(8) 0.0012(7) 0.0099(8)
    O11 0.0397(6) 0.0898(10) 0.0432(7) -0.0107(6) -0.0017(5) 0.0213(6)
    N12 0.0370(7) 0.0637(10) 0.0359(8) -0.0022(7) 0.0008(6) 0.0165(7)
    C13 0.0401(8) 0.0588(11) 0.0355(9) 0.0069(8) 0.0047(7) 0.0129(8)
    S14 0.0402(2) 0.0911(4) 0.0424(3) 0.0002(2) -0.00342(18) 0.0213(2)
    N15 0.0403(8) 0.1120(15) 0.0414(9) 0.0026(9) 0.0021(7) 0.0336(10)
_geom_special_details
;
All e.s.d.'s (except the e.s.d. in the dihedral angle between two l.s. planes)
are estimated using the full covariance matrix. The cell e.s.d.'s are taken
into account individually in the estimation of e.s.d.'s in distances, angles
and torsion angles; correlations between e.s.d.'s in cell parameters are only
used when they are defined by crystal symmetry. An approximate (isotropic)
treatment of cell e.s.d.'s is used for estimating e.s.d.'s involving l.s.
planes.
;
loop_
    _geom_bond_atom_site_label_1
    _geom_bond_atom_site_label_2
    _geom_bond_site_symmetry_2
    _geom_bond_distance
    _geom_bond_publ_flag
    C1 C6 . 1.377(2) ?
    C1 C2 . 1.383(2) ?
    C1 C7 . 1.483(2) ?
    C2 C3 . 1.376(3) ?
    C2 H2 . 0.93 ?
    C3 C4 . 1.353(3) ?
    C3 H3 . 0.93 ?
    C4 C5 . 1.377(3) ?
    C4 H4 . 0.93 ?
    C5 C6 . 1.385(3) ?
    C5 H5 . 0.93 ?
    C6 H6 . 0.93 ?
    C7 O8 . 1.2181(18) ?
    C7 N9 . 1.378(2) ?
    N9 C10 . 1.391(2) ?
    N9 H9 . 0.843(18) ?
    C10 O11 . 1.2205(18) ?
    C10 N12 . 1.3591(19) ?
    N12 C13 . 1.387(2) ?
    N12 H12 . 0.882(19) ?
    C13 N15 . 1.305(2) ?
    C13 S14 . 1.6679(16) ?
    N15 H15A . 0.91(2) ?
    N15 H15B . 0.85(2) ?
loop_
    _geom_angle_atom_site_label_1
    _geom_angle_atom_site_label_2
    _geom_angle_atom_site_label_3
    _geom_angle_site_symmetry_1
    _geom_angle_site_symmetry_3
    _geom_angle
    _geom_angle_publ_flag
    C6 C1 C2 . . 118.74(16) ?
    C6 C1 C7 . . 124.45(15) ?
    C2 C1 C7 . . 116.81(15) ?
    C3 C2 C1 . . 120.69(18) ?
    C3 C2 H2 . . 119.7 ?
    C1 C2 H2 . . 119.7 ?
    C4 C3 C2 . . 120.02(18) ?
    C4 C3 H3 . . 120 ?
    C2 C3 H3 . . 120 ?
    C3 C4 C5 . . 120.70(19) ?
    C3 C4 H4 . . 119.7 ?
    C5 C4 H4 . . 119.7 ?
    C4 C5 C6 . . 119.38(19) ?
    C4 C5 H5 . . 120.3 ?
    C6 C5 H5 . . 120.3 ?
    C1 C6 C5 . . 120.46(18) ?
    C1 C6 H6 . . 119.8 ?
    C5 C6 H6 . . 119.8 ?
    O8 C7 N9 . . 120.79(15) ?
    O8 C7 C1 . . 121.33(14) ?
    N9 C7 C1 . . 117.87(14) ?
    C7 N9 C10 . . 128.80(14) ?
    C7 N9 H9 . . 119.4(12) ?
    C10 N9 H9 . . 111.8(12) ?
    O11 C10 N12 . . 124.46(15) ?
    O11 C10 N9 . . 119.83(14) ?
    N12 C10 N9 . . 115.71(14) ?
    C10 N12 C13 . . 127.81(14) ?
    C10 N12 H12 . . 117.8(13) ?
    C13 N12 H12 . . 114.4(13) ?
    N15 C13 N12 . . 117.68(14) ?
    N15 C13 S14 . . 124.41(13) ?
    N12 C13 S14 . . 117.91(12) ?
    C13 N15 H15A . . 118.8(13) ?
    C13 N15 H15B . . 121.9(13) ?
    H15A N15 H15B . . 119.1(18) ?
loop_
    _geom_hbond_atom_site_label_D
    _geom_hbond_atom_site_label_H
    _geom_hbond_atom_site_label_A
    _geom_hbond_site_symmetry_A
    _geom_hbond_distance_DH
    _geom_hbond_distance_HA
    _geom_hbond_distance_DA
    _geom_hbond_angle_DHA
    N9 H9 O11 2_465 0.843(18) 2.172(18) 2.9891(18) 163.3(16)
    N12 H12 O8 . 0.882(19) 1.919(19) 2.6171(17) 135.0(17)
    N15 H15A O11 . 0.91(2) 1.99(2) 2.684(2) 132.0(17)
    N15 H15B S14 2_566 0.85(2) 2.58(2) 3.4295(17) 171.3(17)
_shelx_res_file
;
TITL [C9 H9 N3 O2 S] in P-1
CELL 0.71073 5.6616 7.8407 11.7631 97.169 94.992 101.390
ZERR 2 0.0001 0.0002 0.0003 0.002 0.003 0.002
LATT 1
SFAC C H N O S
UNIT 18 18 6 4 2
HTAB
ACTA
EQIV $1  -x-1, -y+1, -z
EQIV $2   -x, -y+1, -z+1
HTAB N9 O11_$1
HTAB N12 O8
HTAB N15 O11
HTAB N15 S14_$2
MPLA 8 C1 > O8
MPLA 7 N9 > N15
L.S. 5
BOND $H
FMAP 2
PLAN -5
WGHT    0.052000
FVAR       0.72373
C1    1    0.037408    0.822392   -0.125061    11.00000    0.04684    0.04587 =
         0.04019    0.01001    0.00461    0.00478
C2    1    0.248813    0.920558   -0.153927    11.00000    0.05393    0.07256 =
         0.05055    0.02144    0.00489    0.00126
AFIX  43
H2    2    0.388107    0.947681   -0.101416    11.00000   -1.20000
AFIX   0
C3    1    0.255216    0.978512   -0.259515    11.00000    0.07139    0.08583 =
         0.06297    0.03366    0.01750    0.00160
AFIX  43
H3    2    0.397954    1.045332   -0.277792    11.00000   -1.20000
AFIX   0
C4    1    0.053927    0.938327   -0.336770    11.00000    0.09436    0.07821 =
         0.05029    0.02940    0.01376    0.01745
AFIX  43
H4    2    0.059987    0.976271   -0.408481    11.00000   -1.20000
AFIX   0
C5    1   -0.159768    0.841861   -0.310349    11.00000    0.08100    0.08897 =
         0.05227    0.02631   -0.01073    0.00685
AFIX  43
H5    2   -0.297859    0.815355   -0.363600    11.00000   -1.20000
AFIX   0
C6    1   -0.167196    0.784649   -0.203726    11.00000    0.05643    0.07136 =
         0.05183    0.02302   -0.00379   -0.00292
AFIX  43
H6    2   -0.311402    0.720288   -0.185140    11.00000   -1.20000
AFIX   0
C7    1    0.047972    0.766058   -0.009275    11.00000    0.04026    0.04825 =
         0.04098    0.01019    0.00127    0.00094
O8    4    0.233768    0.806287    0.057330    11.00000    0.04259    0.08820 =
         0.05007    0.02687   -0.00466   -0.01397
N9    3   -0.159382    0.665579    0.020711    11.00000    0.03924    0.06085 =
         0.03526    0.01407   -0.00232   -0.00213
H9    2   -0.283604    0.633531   -0.028064    11.00000    0.05449
C10   1   -0.199817    0.605909    0.125318    11.00000    0.04109    0.05456 =
         0.03494    0.00992    0.00125    0.00163
O11   4   -0.399617    0.522495    0.137805    11.00000    0.03971    0.08978 =
         0.04320    0.02130   -0.00174   -0.01070
N12   3   -0.005698    0.645695    0.207661    11.00000    0.03705    0.06370 =
         0.03589    0.01649    0.00083   -0.00220
H12   2    0.131138    0.707306    0.190577    11.00000    0.06703
C13   1    0.003940    0.605699    0.319287    11.00000    0.04007    0.05877 =
         0.03549    0.01285    0.00470    0.00692
S14   5    0.270393    0.663920    0.401420    11.00000    0.04022    0.09112 =
         0.04242    0.02134   -0.00342    0.00025
N15   3   -0.197116    0.526669    0.353411    11.00000    0.04032    0.11198 =
         0.04142    0.03363    0.00207    0.00261
H15A  2   -0.336309    0.506823    0.305151    11.00000    0.07452
H15B  2   -0.198973    0.485719    0.417346    11.00000    0.06612
HKLF 4 1 1 0 0 0 1 0 0 0 1
REM  [C9 H9 N3 O2 S] in P-1
REM R1 =  0.0371 for    1485 Fo > 4sig(Fo)  and  0.0711 for all    2516 data
REM    152 parameters refined using      0 restraints
END
WGHT      0.0520      0.0000
REM Highest difference peak  0.161,  deepest hole -0.196,  1-sigma level  0.042
Q1    1   0.1562  0.9005 -0.2986  11.00000  0.05    0.16
Q2    1   0.0762  0.6832  0.1997  11.00000  0.05    0.16
Q3    1  -0.0031  0.6226  0.2589  11.00000  0.05    0.14
Q4    1   0.2665  0.5859  0.4819  11.00000  0.05    0.14
Q5    1   0.2733  0.5422  0.4617  11.00000  0.05    0.13
;
