# Supplementary material for: 1-Benzoyl-4-thio­biuret
Source: Acta Crystallogr Sect E Struct Rep Online. 2013 Jul 27;69(Pt 8):o1327. doi: 10.1107/S1600536813019983 (PMC3793812; doi:10.1107/S1600536813019983)
Supplement: Supplementary file 2 [file e-69-o1327-Isup2.hkl]

#
# h,k,l, Fc-squared, Fo-squared, sigma(Fo-squared), status flag
#
data_I
_shelx_title ' [C9 H9 N3 O2 S] in P-1'
_shelx_refln_list_code          4
_shelx_F_calc_maximum      139.77
_exptl_crystal_F_000       232.00
_reflns_d_resolution_high  0.7488

loop_
 _space_group_symop_operation_xyz
 'x, y, z'
 '-x, -y, -z'

_cell_length_a     5.6616
_cell_length_b     7.8407
_cell_length_c    11.7631
_cell_angle_alpha  97.169
_cell_angle_beta   94.992
_cell_angle_gamma 101.390

_shelx_F_squared_multiplier     1.000

loop_
 _refln_index_h
 _refln_index_k
 _refln_index_l
 _refln_F_squared_calc
 _refln_F_squared_meas
 _refln_F_squared_sigma
 _refln_observed_status
   1   0   0       3599.40       3479.93        13.93 o
   2   0   0       1116.25       1122.67         6.02 o
   3   0   0         15.62         14.59         1.03 o
   4   0   0        408.62        394.08         4.23 o
   5   0   0         93.00         90.99         2.46 o
   6   0   0          3.28          2.51         1.28 o
   7   0   0         11.62         14.69         2.99 o
  -7   1   0          0.28          0.16         1.62 o
  -6   1   0          1.26          0.66         1.25 o
  -5   1   0        454.58        466.92         6.12 o
  -4   1   0        262.82        274.74         3.81 o
  -3   1   0        123.00        127.30         2.28 o
  -2   1   0        177.37        163.35         6.33 o
  -1   1   0         57.38         55.54         1.08 o
   0   1   0        587.31        513.76        36.79 o
   1   1   0        308.12        303.40        14.98 o
   2   1   0         72.61         73.72         1.41 o
   3   1   0        192.46        188.11         2.50 o
   4   1   0        190.76        185.62         2.94 o
   5   1   0         80.68         76.47         2.81 o
   6   1   0          5.25          6.90         1.85 o
   7   1   0         25.97         22.12         3.84 o
  -7   2   0         14.23         14.34         2.81 o
  -6   2   0         47.67         51.22         3.64 o
  -5   2   0         21.86         22.89         2.02 o
  -4   2   0          0.23          0.50         0.67 o
  -3   2   0         44.79         43.09         1.75 o
  -2   2   0         84.10         84.52         1.71 o
  -1   2   0       1060.98       1005.12         7.24 o
   0   2   0         45.12         43.60         3.98 o
   1   2   0         91.76         88.20         2.50 o
   2   2   0        186.96        177.14         4.42 o
   3   2   0         37.38         40.63         1.62 o
   4   2   0        126.25        128.78         2.67 o
   5   2   0          9.90          9.50         1.91 o
   6   2   0         27.82         31.48         3.25 o
  -7   3   0         25.44         24.20         3.12 o
  -6   3   0          5.72          5.98         1.88 o
  -5   3   0         22.20         22.55         2.21 o
  -4   3   0         53.72         54.22         2.53 o
  -3   3   0        123.60        124.45         2.46 o
  -2   3   0         33.56         35.68         1.45 o
  -1   3   0         64.12         63.36         1.65 o
   0   3   0         57.77         40.14         4.27 o
   1   3   0          6.63          8.80         1.02 o
   2   3   0         57.12         48.56         7.79 o
   3   3   0         22.26         23.89         1.82 o
   4   3   0        114.38        117.95         4.45 o
   5   3   0         38.14         43.27         4.36 o
   6   3   0          6.31          7.34         2.78 o
  -7   4   0          0.18          2.67         2.11 o
  -6   4   0          0.11         -0.45         1.43 o
  -5   4   0          5.40          4.94         1.46 o
  -4   4   0         40.93         35.89         2.46 o
  -3   4   0         19.49         20.89         1.42 o
  -2   4   0         18.19         19.13         1.28 o
  -1   4   0        670.86        664.93         5.22 o
   0   4   0         35.85         38.51         2.56 o
   1   4   0         31.23         33.33         1.92 o
   2   4   0          3.79          3.69         1.04 o
   3   4   0         74.36         75.57         4.21 o
   4   4   0         41.88         45.09         3.72 o
   5   4   0          2.64          0.99         1.95 o
   6   4   0         14.82         17.22         3.67 o
  -7   5   0          3.04          0.48         2.37 o
  -6   5   0          0.53          0.42         1.66 o
  -5   5   0         23.68         26.21         2.50 o
  -4   5   0         14.26         14.46         1.84 o
  -3   5   0         16.36         16.17         1.56 o
  -2   5   0         13.21         13.42         1.26 o
  -1   5   0        143.86        150.69         2.90 o
   0   5   0         27.79         32.02         1.86 o
   1   5   0         37.77         39.31         2.85 o
   2   5   0         85.94         83.02         4.15 o
   3   5   0         17.28         20.25         2.88 o
   4   5   0          6.64          7.52         2.35 o
   5   5   0          0.23         -0.37         2.03 o
  -6   6   0          1.45          1.20         1.78 o
  -5   6   0         10.00          7.66         1.84 o
  -4   6   0          0.59         -0.07         1.22 o
  -3   6   0          1.06          0.22         1.12 o
  -2   6   0         23.23         24.36         1.80 o
  -1   6   0         15.01         13.59         1.36 o
   0   6   0         87.89         90.68         3.79 o
   1   6   0          8.22          4.87         1.55 o
   2   6   0         34.14         37.13         3.67 o
   3   6   0          0.50          0.73         1.75 o
   4   6   0          6.94          8.41         2.68 o
   5   6   0          4.79          7.95         3.04 o
  -6   7   0          0.10          0.89         1.93 o
  -5   7   0          7.39          3.97         1.77 o
  -4   7   0         12.73         12.95         2.05 o
  -3   7   0          3.84          3.64         1.50 o
  -2   7   0          1.31          0.99         1.30 o
  -1   7   0         32.48         32.52         2.98 o
   0   7   0         73.33         72.23         4.20 o
   1   7   0          0.01          1.11         1.68 o
   2   7   0          0.55          0.21         1.74 o
   3   7   0         20.93         20.96         3.46 o
   4   7   0          0.73         -0.51         2.20 o
  -5   8   0          4.01          4.20         2.13 o
  -4   8   0          0.54          0.27         1.65 o
  -3   8   0          3.16          2.18         2.04 o
  -2   8   0          0.51          1.09         1.98 o
  -1   8   0          1.24          0.14         1.71 o
   0   8   0          1.17          0.50         1.79 o
   1   8   0          1.52          1.93         2.04 o
   2   8   0          3.55          5.64         2.56 o
   3   8   0          6.31          4.27         2.61 o
  -5   9   0          0.57          2.13         3.80 o
  -4   9   0          0.13         -1.59         2.27 o
  -3   9   0          0.15          1.90         2.51 o
  -2   9   0          2.40          0.43         2.27 o
  -1   9   0          0.04         -1.78         2.15 o
   0   9   0          0.04         -0.19         2.00 o
   1   9   0          0.87          1.44         2.34 o
   2   9   0          0.92          2.34         2.68 o
  -3  10   0          0.01          0.10         3.35 o
  -2  10   0          0.06         -0.74         2.69 o
  -1  10   0          0.14          0.72         3.29 o
   0  10   0          0.02         -1.44         3.00 o
   0 -10   1          0.01          1.25         3.29 o
   1 -10   1          0.24          0.81         3.00 o
   2 -10   1          0.89          0.43         3.07 o
   3 -10   1          3.02          1.90         3.24 o
  -2  -9   1          1.74          1.68         2.34 o
  -1  -9   1          1.59          2.97         2.39 o
   0  -9   1          1.33         -0.75         2.26 o
   1  -9   1          0.11         -0.64         2.16 o
   2  -9   1          0.04         -1.22         2.10 o
   3  -9   1          1.19          0.72         2.43 o
   4  -9   1          1.66          1.19         2.50 o
   5  -9   1          0.20          0.79         2.68 o
  -3  -8   1          5.73          5.89         2.68 o
  -2  -8   1          0.10          1.24         2.06 o
  -1  -8   1          0.00          1.21         1.91 o
   0  -8   1          3.31          3.74         2.16 o
   1  -8   1          0.83          1.23         1.76 o
   2  -8   1          0.07          1.00         2.02 o
   3  -8   1          0.32         -0.76         1.57 o
   4  -8   1          0.28          0.50         1.66 o
   5  -8   1          0.76          0.02         1.93 o
  -4  -7   1          0.02          1.41         2.34 o
  -3  -7   1          4.29          2.28         2.13 o
  -2  -7   1          5.37          4.48         2.03 o
  -1  -7   1          0.08         -0.35         1.50 o
   0  -7   1          1.50          0.10         1.33 o
   1  -7   1         17.43         17.88         2.35 o
   2  -7   1          1.07          1.31         1.14 o
   3  -7   1          0.02         -0.20         1.28 o
   4  -7   1          5.62          6.12         1.82 o
   5  -7   1          0.35          0.74         1.64 o
   6  -7   1          0.99          0.26         1.93 o
  -5  -6   1         12.83         16.03         3.50 o
  -4  -6   1         12.39         11.94         2.91 o
  -3  -6   1         28.98         26.24         3.17 o
  -2  -6   1          6.43          5.25         1.88 o
  -1  -6   1         11.95          9.28         1.81 o
   0  -6   1          0.65          1.20         1.12 o
   1  -6   1         11.98         13.71         1.39 o
   2  -6   1         26.42         25.56         2.00 o
   3  -6   1          0.00         -0.01         1.10 o
   4  -6   1         40.37         40.16         2.86 o
   5  -6   1          1.01         -0.08         1.42 o
   6  -6   1          2.59          1.25         1.77 o
  -5  -5   1          0.04         -0.91         1.99 o
  -4  -5   1         64.45         63.04         5.16 o
  -3  -5   1          0.00         -1.09         1.19 o
  -2  -5   1         25.53         24.21         2.79 o
  -1  -5   1        323.97        325.45         5.20 o
   0  -5   1        267.66        286.92         3.83 o
   1  -5   1          4.24          3.43         0.92 o
   2  -5   1         80.95         90.95         2.60 o
   3  -5   1         61.15         68.83         2.86 o
   4  -5   1        119.56        131.93         4.24 o
   5  -5   1          1.27          0.49         1.32 o
   6  -5   1          0.46         -0.16         1.56 o
   7  -5   1          0.48         -0.92         2.35 o
  -6  -4   1          5.62          5.92         2.87 o
  -5  -4   1         17.59         25.25         3.69 o
  -4  -4   1          2.80          3.85         1.78 o
  -3  -4   1        121.67        130.57         4.52 o
  -2  -4   1          0.13          0.35         0.80 o
  -1  -4   1        757.57        749.31         8.35 o
   0  -4   1         23.82         28.20         1.40 o
   1  -4   1        318.46        313.77         3.88 o
   2  -4   1         20.62         21.11         1.39 o
   3  -4   1          0.07         -0.22         0.65 o
   4  -4   1         30.17         32.83         2.40 o
   5  -4   1         28.59         29.25         2.51 o
   6  -4   1         17.31         18.55         2.39 o
   7  -4   1          2.05          0.53         1.99 o
  -6  -3   1          0.10          0.25         2.13 o
  -5  -3   1          3.56          2.01         1.83 o
  -4  -3   1         44.49         51.45         3.31 o
  -3  -3   1        158.59        169.32         3.36 o
  -2  -3   1        146.83        168.09         2.96 o
  -1  -3   1         24.46         28.74         1.63 o
   0  -3   1        706.48        715.57         4.71 o
   1  -3   1         20.70         21.53         1.20 o
   2  -3   1        157.03        148.94         2.44 o
   3  -3   1         79.89         74.53         6.40 o
   4  -3   1        103.70         95.95         6.14 o
   5  -3   1          5.78          4.43         1.42 o
   6  -3   1         22.24         20.80         2.46 o
   7  -3   1          0.07         -0.46         1.87 o
  -6  -2   1          5.80          4.26         2.02 o
  -5  -2   1         20.54         20.77         2.51 o
  -4  -2   1        155.69        152.67         3.24 o
  -3  -2   1         23.17         26.19         2.05 o
  -2  -2   1          7.95          5.41         0.68 o
  -1  -2   1          3.79          3.83         0.65 o
   0  -2   1       2345.03       2331.81         9.43 o
   1  -2   1         24.04         21.02         0.95 o
   2  -2   1        114.91        112.34         2.03 o
   3  -2   1        251.32        238.38         3.43 o
   4  -2   1         12.29         10.75         1.24 o
   5  -2   1          4.51          4.52         1.37 o
   6  -2   1          0.02         -1.34         1.34 o
   7  -2   1         14.97         14.93         2.46 o
  -7  -1   1          0.44          0.48         2.33 o
  -6  -1   1         48.04         52.15         3.76 o
  -5  -1   1         47.01         52.97         2.92 o
  -4  -1   1         63.56         62.35         2.08 o
  -3  -1   1         75.05         80.12         1.89 o
  -2  -1   1         44.65         55.98         1.42 o
  -1  -1   1         60.21         47.70         1.45 o
   0  -1   1          2.84          3.69         0.31 o
   1  -1   1        258.38        250.90         2.00 o
   2  -1   1        326.99        328.40         2.93 o
   3  -1   1        404.54        419.19         4.05 o
   4  -1   1        106.87        103.70         2.33 o
   5  -1   1          0.02         -0.57         0.79 o
   6  -1   1         75.65         84.44         3.95 o
   7  -1   1         13.70          9.74         2.10 o
  -7   0   1         11.46          8.89         2.56 o
  -6   0   1         17.33         14.93         2.22 o
  -5   0   1         38.00         40.79         2.41 o
  -4   0   1          6.97          6.20         0.93 o
  -3   0   1        255.35        237.35         2.91 o
  -2   0   1        152.25        158.98         2.04 o
  -1   0   1          2.43          3.70         0.42 o
   0   0   1        864.00        619.70        59.46 o
   1   0   1        391.61        323.09         2.25 o
   2   0   1         23.45         26.25         1.27 o
   3   0   1         14.56         15.40         1.08 o
   4   0   1         75.93         77.83         2.03 o
   5   0   1         84.27         87.50         2.24 o
   6   0   1         54.66         60.92         3.13 o
   7   0   1          1.79          2.55         2.49 o
  -7   1   1          5.51          7.56         2.19 o
  -6   1   1         19.57         17.19         2.20 o
  -5   1   1         88.13         93.60         3.12 o
  -4   1   1         44.83         48.26         2.00 o
  -3   1   1        119.86        110.92         7.74 o
  -2   1   1        317.12        327.99         2.66 o
  -1   1   1        187.96        175.11         2.05 o
   0   1   1        209.54        202.86         1.87 o
   1   1   1        131.28        107.69         8.37 o
   2   1   1        192.42        199.36         2.26 o
   3   1   1        112.95        107.14         1.99 o
   4   1   1        884.59        882.80         5.87 o
   5   1   1         35.63         37.81         1.83 o
   6   1   1          1.27          2.70         1.82 o
   7   1   1          3.33          1.39         5.23 o
  -7   2   1          1.06          0.96         2.19 o
  -6   2   1         10.23          8.10         1.91 o
  -5   2   1        184.81        188.20         4.27 o
  -4   2   1         56.59         60.85         2.49 o
  -3   2   1        260.36        257.28         4.17 o
  -2   2   1         93.53        103.91         2.26 o
  -1   2   1      19534.59      17927.72       193.72 o
   0   2   1       6656.36       6403.33        46.77 o
   1   2   1        685.41        652.21         4.95 o
   2   2   1          6.65          7.99         0.76 o
   3   2   1        328.95        315.51         3.56 o
   4   2   1        222.84        217.58         3.42 o
   5   2   1          0.17          1.40         1.27 o
   6   2   1         10.70          9.56         2.21 o
  -7   3   1          0.14          0.18         1.88 o
  -6   3   1         91.12         93.08         4.51 o
  -5   3   1        163.33        186.97         4.35 o
  -4   3   1          9.71          8.57         1.35 o
  -3   3   1         63.45         67.43         2.33 o
  -2   3   1          2.49          2.65         0.75 o
  -1   3   1        254.59        242.61         2.76 o
   0   3   1         38.45         46.60         1.48 o
   1   3   1          0.62          2.22         0.71 o
   2   3   1        219.79        212.06         3.25 o
   3   3   1        137.72        128.98         5.10 o
   4   3   1        148.38        135.10         4.49 o
   5   3   1          0.29          1.52         1.84 o
   6   3   1         34.76         42.33         4.28 o
  -7   4   1         12.12         11.86         2.63 o
  -6   4   1          0.78          0.67         1.59 o
  -5   4   1          2.14          0.76         1.28 o
  -4   4   1         19.61         20.59         1.82 o
  -3   4   1         12.69         16.94         1.53 o
  -2   4   1        209.88        214.45         3.17 o
  -1   4   1         94.70        101.82         2.14 o
   0   4   1         27.32         30.58         1.66 o
   1   4   1         39.28         39.39         2.10 o
   2   4   1         51.98         52.98         2.95 o
   3   4   1        104.50        107.65         3.81 o
   4   4   1          0.22         -0.14         1.49 o
   5   4   1         26.70         29.68         3.91 o
   6   4   1          1.73          1.16         2.77 o
  -7   5   1          4.07          1.87         2.47 o
  -6   5   1          0.48          1.14         1.75 o
  -5   5   1          4.62          3.38         1.48 o
  -4   5   1         22.96         21.18         2.13 o
  -3   5   1          5.40          6.27         1.20 o
  -2   5   1         12.13         11.69         1.21 o
  -1   5   1         49.28         50.61         1.96 o
   0   5   1          0.83          0.79         0.80 o
   1   5   1         27.29         28.90         2.54 o
   2   5   1          0.00         -0.14         1.16 o
   3   5   1         72.07         75.74         4.70 o
   4   5   1          5.74          4.77         2.18 o
   5   5   1         10.05         11.05         3.11 o
  -6   6   1          1.68          2.48         1.87 o
  -5   6   1          5.34          5.09         1.77 o
  -4   6   1          2.73          3.33         1.41 o
  -3   6   1         14.03         11.54         1.70 o
  -2   6   1         73.65         74.85         2.51 o
  -1   6   1         44.00         50.01         2.60 o
   0   6   1          9.00          9.10         1.76 o
   1   6   1          0.16          0.41         1.22 o
   2   6   1         15.45         15.85         2.71 o
   3   6   1         24.23         20.09         3.22 o
   4   6   1          0.02         -0.40         2.02 o
  -6   7   1          3.24          3.33         2.07 o
  -5   7   1          2.70          5.10         1.83 o
  -4   7   1          0.63         -0.50         1.36 o
  -3   7   1          1.99          1.00         1.30 o
  -2   7   1         13.93          9.77         2.03 o
  -1   7   1         12.81         10.29         2.04 o
   0   7   1          9.66          8.34         1.95 o
   1   7   1         26.68         24.73         3.28 o
   2   7   1          4.74          2.20         1.96 o
   3   7   1          2.19          0.26         2.18 o
   4   7   1          1.10          0.33         2.33 o
  -5   8   1          0.72         -0.25         1.76 o
  -4   8   1          0.30          0.11         1.66 o
  -3   8   1          0.78          0.29         1.93 o
  -2   8   1          1.05          0.24         1.99 o
  -1   8   1          3.78          3.56         1.91 o
   0   8   1          1.79          1.33         1.68 o
   1   8   1          3.64          4.68         2.23 o
   2   8   1          0.13         -0.15         2.14 o
   3   8   1          2.07          2.59         2.70 o
  -4   9   1          0.02         -0.11         2.42 o
  -3   9   1          0.04          0.55         2.48 o
  -2   9   1          3.28         -0.04         2.37 o
  -1   9   1          9.63         10.95         3.26 o
   0   9   1          1.04         -0.54         2.09 o
   1   9   1          0.05          0.64         2.36 o
   2   9   1          2.88          0.82         2.54 o
  -3  10   1          0.00          1.38         3.56 o
  -2  10   1          0.25         -0.27         2.74 o
  -1  10   1          0.01          0.09         3.15 o
   0  10   1          0.13         -1.14         3.67 o
   0 -10   2          0.15          1.80         3.27 o
   1 -10   2          0.95         -0.11         2.99 o
   2 -10   2          0.30         -0.44         2.99 o
   3 -10   2          0.17          1.04         3.13 o
  -2  -9   2          0.05         -0.96         2.35 o
  -1  -9   2          0.15         -1.83         1.84 o
   0  -9   2          0.80          2.20         2.38 o
   1  -9   2          0.96          1.03         2.27 o
   2  -9   2          2.59          2.09         2.45 o
   3  -9   2          3.07          3.69         2.72 o
   4  -9   2          0.10         -0.15         2.31 o
   5  -9   2          0.06          1.42         2.68 o
  -3  -8   2          3.10          0.49         2.33 o
  -2  -8   2         27.83         29.00         3.52 o
  -1  -8   2          0.05          0.58         1.84 o
   0  -8   2          8.14          6.32         2.17 o
   1  -8   2          1.99          0.78         1.73 o
   2  -8   2         34.06         29.29         3.92 o
   3  -8   2          5.70          3.47         1.77 o
   4  -8   2          1.00          1.96         1.75 o
   5  -8   2          0.95          1.01         2.02 o
  -4  -7   2          3.62          5.73         2.71 o
  -3  -7   2          5.00          5.69         2.31 o
  -2  -7   2         18.86         19.64         2.81 o
  -1  -7   2          7.90          4.73         1.91 o
   0  -7   2          0.36          0.86         1.35 o
   1  -7   2          0.89          0.22         1.32 o
   2  -7   2          9.46          7.76         1.61 o
   3  -7   2         15.14         15.70         2.15 o
   4  -7   2          1.80          0.83         1.50 o
   5  -7   2          1.20          0.10         1.66 o
   6  -7   2          0.86          0.71         2.02 o
  -5  -6   2          1.57          1.51         2.41 o
  -4  -6   2         16.23         13.37         2.99 o
  -3  -6   2          1.69          1.15         1.71 o
  -2  -6   2          1.99          2.57         1.51 o
  -1  -6   2         22.58         23.26         2.79 o
   0  -6   2          2.96          2.11         1.17 o
   1  -6   2          0.52         -0.04         0.88 o
   2  -6   2         13.25         11.75         1.65 o
   3  -6   2          0.49          1.15         1.31 o
   4  -6   2          6.45          6.47         1.68 o
   5  -6   2          0.45          0.39         1.46 o
   6  -6   2          2.37          1.23         1.81 o
  -5  -5   2          2.26          4.11         2.41 o
  -4  -5   2          8.05         10.02         2.54 o
  -3  -5   2         12.50         12.37         2.17 o
  -2  -5   2          2.17          1.76         1.10 o
  -1  -5   2         16.91         18.81         1.78 o
   0  -5   2         51.30         54.08         1.85 o
   1  -5   2         10.36          9.53         1.16 o
   2  -5   2          9.32          8.12         1.15 o
   3  -5   2         40.96         40.49         2.58 o
   4  -5   2          3.78          3.00         1.28 o
   5  -5   2          9.30          9.88         1.92 o
   6  -5   2          5.16          5.07         1.94 o
   7  -5   2          2.28          2.26         2.35 o
  -6  -4   2         22.16         18.15         3.69 o
  -5  -4   2          5.11          3.43         2.02 o
  -4  -4   2         86.61         87.62         5.22 o
  -3  -4   2         12.09         13.27         1.83 o
  -2  -4   2         39.36         36.64         2.11 o
  -1  -4   2          3.11          4.40         0.88 o
   0  -4   2         76.03         72.03         1.91 o
   1  -4   2         88.00         82.15         2.14 o
   2  -4   2         38.67         41.00         2.17 o
   3  -4   2        230.81        237.40         4.28 o
   4  -4   2         14.69         14.43         1.86 o
   5  -4   2         15.43         14.79         2.00 o
   6  -4   2          3.63          1.43         1.57 o
   7  -4   2          0.97          0.41         1.97 o
  -6  -3   2          1.85          2.06         2.24 o
  -5  -3   2         78.05         79.99         5.14 o
  -4  -3   2         11.10         10.96         1.87 o
  -3  -3   2        172.60        171.63         3.78 o
  -2  -3   2        524.26        589.75         5.90 o
  -1  -3   2       1351.45       1368.51        10.61 o
   0  -3   2          3.97          3.79         0.54 o
   1  -3   2        572.18        565.92         4.41 o
   2  -3   2         45.01         45.97         1.88 o
   3  -3   2        942.71        969.82        12.47 o
   4  -3   2          1.83          2.26         1.04 o
   5  -3   2         12.03         10.29         1.71 o
   6  -3   2          1.82          0.45         1.50 o
   7  -3   2          0.76         -0.09         1.78 o
  -6  -2   2         23.61         24.23         3.33 o
  -5  -2   2         10.97         12.53         1.95 o
  -4  -2   2        138.68        142.63         3.61 o
  -3  -2   2         76.27         70.49         1.76 o
  -2  -2   2       1711.53       1795.08        13.88 o
  -1  -2   2         66.40         65.66         1.79 o
   0  -2   2       1556.60       1509.88         9.95 o
   1  -2   2        265.43        245.16         3.11 o
   2  -2   2          5.96          6.40         0.72 o
   3  -2   2         32.40         38.52         1.78 o
   4  -2   2        158.84        156.97         3.38 o
   5  -2   2         41.69         44.79         2.90 o
   6  -2   2         28.21         29.09         2.60 o
   7  -2   2         19.06         18.75         2.77 o
  -7  -1   2          0.00         -0.46         2.03 o
  -6  -1   2          0.08          0.53         1.50 o
  -5  -1   2         41.76         40.72         2.63 o
  -4  -1   2        150.54        154.05         2.89 o
  -3  -1   2        231.10        265.91         3.61 o
  -2  -1   2         13.07         20.13         1.02 o
  -1  -1   2       1037.11       1057.19         7.07 o
   0  -1   2          5.79          7.86         0.57 o
   1  -1   2        717.82        720.61         4.36 o
   2  -1   2        286.30        308.51         3.14 o
   3  -1   2        327.67        345.79         3.75 o
   4  -1   2         29.84         32.92         1.76 o
   5  -1   2         77.95         78.76         2.44 o
   6  -1   2          1.85          1.25         1.12 o
   7  -1   2         18.37         17.65         3.25 o
  -7   0   2          1.35          0.21         1.88 o
  -6   0   2          1.47          0.42         1.39 o
  -5   0   2        124.32        119.79         3.70 o
  -4   0   2         30.68         28.88         1.67 o
  -3   0   2          2.39          3.38         0.59 o
  -2   0   2         12.98         14.27         0.96 o
  -1   0   2       1584.59       1575.62        10.78 o
   0   0   2        295.14        255.46         3.07 o
   1   0   2        399.41        352.47        23.37 o
   2   0   2        656.62        668.85         4.18 o
   3   0   2         59.12         60.55         1.71 o
   4   0   2         24.65         26.40         1.37 o
   5   0   2          4.70          5.61         0.96 o
   6   0   2         28.78         31.20         2.38 o
  -7   1   2         17.80         14.78         2.62 o
  -6   1   2          3.98          3.45         1.71 o
  -5   1   2         37.86         40.82         2.89 o
  -4   1   2         58.54         63.41         2.16 o
  -3   1   2         15.74         18.62         1.21 o
  -2   1   2        102.52         90.39         2.04 o
  -1   1   2         12.81         13.89         0.81 o
   0   1   2        611.16        591.90         4.45 o
   1   1   2         90.10         92.71         1.61 o
   2   1   2       1000.98       1020.01         6.09 o
   3   1   2         94.37         84.50         1.87 o
   4   1   2         27.02         27.62         1.43 o
   5   1   2        102.86        107.61         2.51 o
   6   1   2         31.59         36.70         3.18 o
  -7   2   2          6.85          7.72         2.55 o
  -6   2   2          2.41          3.02         1.59 o
  -5   2   2          1.32          1.05         1.06 o
  -4   2   2        125.33        119.87         3.11 o
  -3   2   2         38.73         41.42         2.01 o
  -2   2   2         19.87         18.16         1.28 o
  -1   2   2         70.47         65.64         5.88 o
   0   2   2        247.66        223.29         2.32 o
   1   2   2          1.95          1.77         0.56 o
   2   2   2         31.48         33.21         1.38 o
   3   2   2         64.01         63.66         1.89 o
   4   2   2         66.82         67.29         2.18 o
   5   2   2        106.17        103.80         3.98 o
   6   2   2          2.71          0.74         2.39 o
  -7   3   2          2.15          0.13         2.22 o
  -6   3   2         19.27         17.19         2.52 o
  -5   3   2          2.28          2.47         1.22 o
  -4   3   2         44.90         52.79         2.70 o
  -3   3   2         62.34         61.60         2.29 o
  -2   3   2          2.23          1.70         0.74 o
  -1   3   2        100.22         96.28         2.00 o
   0   3   2         20.05         22.06         1.27 o
   1   3   2         51.28         49.74         1.98 o
   2   3   2         14.29         16.63         1.28 o
   3   3   2        596.95        604.99         7.20 o
   4   3   2        101.94        104.14         3.97 o
   5   3   2          0.36          1.21         1.60 o
   6   3   2          3.88          5.20         3.32 o
  -7   4   2          0.27         -0.98         1.98 o
  -6   4   2         33.61         31.09         3.06 o
  -5   4   2         30.22         33.10         2.63 o
  -4   4   2         14.73         14.10         1.71 o
  -3   4   2          1.68          0.69         0.86 o
  -2   4   2       2021.82       2018.98        17.05 o
  -1   4   2       2090.81       2030.50        22.95 o
   0   4   2         39.70         33.79         1.66 o
   1   4   2         12.60         13.26         1.41 o
   2   4   2        113.40        114.61         3.67 o
   3   4   2        168.10        165.90         4.73 o
   4   4   2          5.33          2.59         1.69 o
   5   4   2          4.30          5.69         2.42 o
  -7   5   2          9.09          7.42         2.91 o
  -6   5   2         38.01         39.37         3.57 o
  -5   5   2          0.59          0.88         1.34 o
  -4   5   2         10.20          9.69         1.55 o
  -3   5   2          0.14          0.28         0.93 o
  -2   5   2         39.84         45.14         2.16 o
  -1   5   2          0.33          1.87         0.81 o
   0   5   2          4.26          3.30         1.13 o
   1   5   2         63.63         70.93         3.53 o
   2   5   2         29.78         36.31         2.90 o
   3   5   2        107.67         99.24         4.93 o
   4   5   2          1.94         -0.51         1.79 o
   5   5   2         16.31         17.45         4.49 o
  -6   6   2          0.32          0.10         1.88 o
  -5   6   2          2.90          2.20         1.58 o
  -4   6   2          4.79          4.91         1.52 o
  -3   6   2         24.69         20.46         1.92 o
  -2   6   2         36.64         35.93         2.31 o
  -1   6   2         11.42         12.20         1.82 o
   0   6   2          1.57          1.11         1.27 o
   1   6   2         15.24         13.66         2.17 o
   2   6   2         26.55         28.72         3.44 o
   3   6   2          5.87          6.68         2.38 o
   4   6   2          8.92          7.32         2.72 o
  -6   7   2          0.45          0.59         2.24 o
  -5   7   2          2.55          1.98         1.81 o
  -4   7   2          0.12          2.46         1.62 o
  -3   7   2          0.59          0.79         1.39 o
  -2   7   2         12.17         11.79         2.12 o
  -1   7   2          0.98          0.97         1.44 o
   0   7   2          6.50          8.57         2.01 o
   1   7   2          2.40          2.79         1.73 o
   2   7   2         12.75         10.05         2.60 o
   3   7   2          0.02         -0.23         2.08 o
   4   7   2          4.36          3.80         3.65 o
  -5   8   2          0.21          1.63         2.01 o
  -4   8   2          2.68          2.14         2.18 o
  -3   8   2          3.30          4.58         2.32 o
  -2   8   2         10.79          8.91         2.84 o
  -1   8   2          0.17          0.25         1.71 o
   0   8   2          0.51         -0.40         1.65 o
   1   8   2          1.38         -0.30         1.94 o
   2   8   2          5.60          4.65         2.59 o
   3   8   2          0.83          0.92         2.49 o
  -4   9   2          0.10         -0.32         2.41 o
  -3   9   2          0.77          0.83         2.64 o
  -2   9   2          2.57          3.14         2.75 o
  -1   9   2          2.66          2.28         2.60 o
   0   9   2          5.28          4.48         2.55 o
   1   9   2          1.30          1.12         2.43 o
  -2  10   2          0.09         -0.07         3.26 o
  -1  10   2          0.07          1.17         4.10 o
   0 -10   3          4.60          3.50         3.42 o
   1 -10   3          0.61          1.07         3.02 o
   2 -10   3          0.41          1.89         3.27 o
   3 -10   3          0.02          0.52         2.67 o
  -2  -9   3          1.51          1.49         2.43 o
  -1  -9   3          4.40          4.39         2.76 o
   0  -9   3          0.68         -0.53         2.19 o
   1  -9   3          2.08          1.98         2.36 o
   2  -9   3          0.02         -0.51         2.24 o
   3  -9   3          0.03         -0.51         2.31 o
   4  -9   3          1.81          0.78         2.50 o
  -3  -8   3          0.75          3.38         2.49 o
  -2  -8   3          0.67          0.12         2.01 o
  -1  -8   3          0.43          2.09         1.72 o
   0  -8   3          3.90          4.64         2.37 o
   1  -8   3          2.16          0.92         1.77 o
   2  -8   3          0.56          1.67         1.73 o
   3  -8   3          3.62          1.59         1.62 o
   4  -8   3          3.86          3.79         1.87 o
   5  -8   3          0.06          0.74         2.01 o
  -4  -7   3          4.57          0.92         2.36 o
  -3  -7   3          0.05         -0.24         1.86 o
  -2  -7   3          0.43          0.12         1.52 o
  -1  -7   3          3.22          2.09         1.54 o
   0  -7   3         18.85         19.75         2.41 o
   1  -7   3          8.13          6.68         1.79 o
   2  -7   3         50.66         54.37         3.21 o
   3  -7   3          1.27          1.41         1.52 o
   4  -7   3          1.02          2.00         1.58 o
   5  -7   3          6.03          3.87         1.90 o
   6  -7   3          4.28          3.60         2.09 o
  -5  -6   3          7.06          8.07         2.97 o
  -4  -6   3          0.31         -0.15         1.89 o
  -3  -6   3        126.65        121.59         5.74 o
  -2  -6   3          2.74          3.83         1.62 o
  -1  -6   3         73.48         74.43         3.39 o
   0  -6   3          0.30          0.31         0.96 o
   1  -6   3        191.56        196.91         3.67 o
   2  -6   3         95.97         99.21         3.42 o
   3  -6   3         11.10          8.30         1.60 o
   4  -6   3          5.49          4.80         1.73 o
   5  -6   3         13.72         11.83         2.20 o
   6  -6   3          0.23         -0.04         1.78 o
  -5  -5   3         11.55         13.36         3.15 o
  -4  -5   3          3.68          2.62         1.90 o
  -3  -5   3         90.08         88.14         4.95 o
  -2  -5   3         15.65         17.45         2.00 o
  -1  -5   3          5.22          6.88         1.11 o
   0  -5   3         23.69         21.46         1.35 o
   1  -5   3         68.30         71.12         2.19 o
   2  -5   3         91.49         89.50         3.02 o
   3  -5   3         13.93         13.06         1.70 o
   4  -5   3         19.38         20.72         2.40 o
   5  -5   3          2.16          2.26         1.49 o
   6  -5   3         17.21         14.11         2.26 o
  -6  -4   3          1.98         -0.17         2.25 o
  -5  -4   3         22.24         22.75         3.50 o
  -4  -4   3         11.06          7.11         2.15 o
  -3  -4   3         11.95         12.26         2.02 o
  -2  -4   3         40.43         42.36         2.35 o
  -1  -4   3          3.95          4.43         0.85 o
   0  -4   3          4.05          3.15         0.65 o
   1  -4   3        186.84        180.66         2.63 o
   2  -4   3          0.33          1.24         0.88 o
   3  -4   3         38.71         41.48         2.53 o
   4  -4   3          7.04          5.12         1.29 o
   5  -4   3         24.93         23.57         2.38 o
   6  -4   3          0.05         -0.62         1.43 o
   7  -4   3         22.99         24.34         3.57 o
  -6  -3   3          5.58          4.17         2.69 o
  -5  -3   3          6.24          5.04         1.80 o
  -4  -3   3          8.03          7.19         1.52 o
  -3  -3   3          9.91         11.33         1.37 o
  -2  -3   3         14.27         11.55         1.28 o
  -1  -3   3         74.48         68.29         2.11 o
   0  -3   3         60.30         62.73         1.51 o
   1  -3   3        148.03        134.65         2.18 o
   2  -3   3        170.24        177.30         3.24 o
   3  -3   3         34.28         34.49         2.07 o
   4  -3   3         41.00         42.47         2.56 o
   5  -3   3         33.50         33.77         2.45 o
   6  -3   3          3.13          3.89         1.60 o
   7  -3   3         14.26         15.47         2.90 o
  -6  -2   3          0.00          1.07         1.78 o
  -5  -2   3         96.52         93.88         3.81 o
  -4  -2   3         10.01          9.89         1.45 o
  -3  -2   3         73.04         70.41         2.11 o
  -2  -2   3         13.02         15.25         1.44 o
  -1  -2   3        154.92        117.29        12.76 o
   0  -2   3         74.35         73.84         1.68 o
   1  -2   3        514.10        522.12         4.40 o
   2  -2   3        561.20        538.96         5.76 o
   3  -2   3        111.09        112.10         2.24 o
   4  -2   3         34.63         32.15         1.81 o
   5  -2   3         13.06         11.24         1.58 o
   6  -2   3          0.26          1.51         1.35 o
   7  -2   3          3.41          3.90         2.20 o
  -7  -1   3          2.52          4.36         2.44 o
  -6  -1   3         38.78         37.59         3.50 o
  -5  -1   3         35.85         37.21         2.65 o
  -4  -1   3        219.14        222.44         4.62 o
  -3  -1   3        143.11        177.53         3.21 o
  -2  -1   3       2051.82       2127.23        20.62 o
  -1  -1   3        194.82        181.43         2.32 o
   0  -1   3        988.58        944.65         6.20 o
   1  -1   3         83.11         74.26         4.95 o
   2  -1   3       2536.95       2678.35        16.10 o
   3  -1   3        157.84        196.47         3.00 o
   4  -1   3         44.05         39.85         1.86 o
   5  -1   3          3.02          3.07         1.00 o
   6  -1   3          3.20          2.53         1.49 o
   7  -1   3          3.68          5.75         2.69 o
  -7   0   3         11.69         10.38         2.60 o
  -6   0   3         15.87         15.14         2.29 o
  -5   0   3         42.98         45.03         3.35 o
  -4   0   3        164.54        165.51         3.64 o
  -3   0   3        765.64        774.75         6.72 o
  -2   0   3        480.14        478.94         5.91 o
  -1   0   3       1329.92       1314.65         8.39 o
   0   0   3        558.24        511.04         3.06 o
   1   0   3         83.96         74.61         1.36 o
   2   0   3         31.15         32.73         1.20 o
   3   0   3        308.17        299.63         3.28 o
   4   0   3         26.68         30.53         1.56 o
   5   0   3        124.46        122.10         2.64 o
   6   0   3         35.25         41.25         2.96 o
  -7   1   3          0.89          1.17         1.90 o
  -6   1   3         11.84         10.42         2.09 o
  -5   1   3         68.93         74.61         3.54 o
  -4   1   3        120.93        113.54        11.81 o
  -3   1   3          8.77         11.71         1.48 o
  -2   1   3        352.72        360.26         3.72 o
  -1   1   3        112.36        115.00         1.99 o
   0   1   3        773.43        795.05         4.88 o
   1   1   3        207.87        224.64         2.78 o
   2   1   3        576.41        612.79         4.77 o
   3   1   3         77.92         83.26         1.98 o
   4   1   3        101.19         97.90         2.29 o
   5   1   3         28.48         27.91         1.71 o
   6   1   3         39.90         44.93         5.02 o
  -7   2   3          0.01         -0.64         2.22 o
  -6   2   3         39.82         38.68         3.41 o
  -5   2   3         19.89         19.13         2.17 o
  -4   2   3          0.75          1.05         0.91 o
  -3   2   3          0.28          0.62         0.79 o
  -2   2   3        275.18        285.44         4.31 o
  -1   2   3        128.74        122.18         2.27 o
   0   2   3        364.93        364.55         3.43 o
   1   2   3        338.70        333.82         3.32 o
   2   2   3        173.47        173.61         2.83 o
   3   2   3         26.63         27.72         1.60 o
   4   2   3         17.90         23.13         2.04 o
   5   2   3         12.73         15.02         2.54 o
   6   2   3         24.09         26.32         4.29 o
  -7   3   3          0.00          0.59         2.19 o
  -6   3   3          7.61          7.35         2.28 o
  -5   3   3         21.42         20.77         2.43 o
  -4   3   3          2.15          3.31         1.19 o
  -3   3   3         56.73         50.77         2.54 o
  -2   3   3          0.01         -0.12         0.59 o
  -1   3   3        241.25        219.02         3.01 o
   0   3   3         21.88         27.26         1.52 o
   1   3   3        505.77        517.01         4.91 o
   2   3   3          2.98          2.84         0.84 o
   3   3   3         56.31         57.68         3.00 o
   4   3   3         60.29         66.64         3.93 o
   5   3   3         31.59         33.16         4.00 o
   6   3   3          0.23         -0.24         2.63 o
  -7   4   3          0.01          1.15         2.10 o
  -6   4   3          0.49          0.45         1.88 o
  -5   4   3         29.29         29.35         2.64 o
  -4   4   3          0.44         -0.37         1.07 o
  -3   4   3         17.67         15.66         1.71 o
  -2   4   3          1.31          1.55         0.84 o
  -1   4   3         38.57         42.68         1.83 o
   0   4   3          1.79          3.32         0.87 o
   1   4   3          8.08          6.12         1.19 o
   2   4   3         18.12         18.42         1.80 o
   3   4   3         23.87         27.54         2.72 o
   4   4   3        103.56         98.73         4.88 o
   5   4   3          0.82          0.47         2.06 o
  -7   5   3          2.23          0.55         2.71 o
  -6   5   3          0.08          0.58         1.90 o
  -5   5   3          5.42          7.49         1.81 o
  -4   5   3          3.05          3.12         1.30 o
  -3   5   3          0.93          0.36         1.04 o
  -2   5   3         13.22         14.24         1.40 o
  -1   5   3          2.95          3.84         0.87 o
   0   5   3          6.56          6.39         1.30 o
   1   5   3          4.25          3.65         1.33 o
   2   5   3        170.32        184.59         5.09 o
   3   5   3         81.03         80.05         4.72 o
   4   5   3          0.27         -0.94         1.80 o
   5   5   3          2.68          1.86         3.15 o
  -6   6   3          5.60          5.54         2.39 o
  -5   6   3          0.01          0.63         1.56 o
  -4   6   3          0.11          0.11         1.35 o
  -3   6   3        152.47        158.16         6.72 o
  -2   6   3        328.19        331.87         6.89 o
  -1   6   3          3.14          1.52         1.41 o
   0   6   3          2.15          2.61         1.47 o
   1   6   3         24.35         25.80         2.72 o
   2   6   3         56.33         55.43         4.05 o
   3   6   3         11.40          8.36         2.53 o
   4   6   3          1.48          0.65         2.73 o
  -6   7   3          1.02          1.57         2.20 o
  -5   7   3          0.51          2.29         1.83 o
  -4   7   3          0.01          0.03         1.55 o
  -3   7   3          4.45          5.48         1.97 o
  -2   7   3          0.33          0.22         1.51 o
  -1   7   3          1.36          0.26         1.47 o
   0   7   3          4.73          6.57         1.99 o
   1   7   3          3.48          4.40         1.85 o
   2   7   3         32.82         32.84         3.96 o
   3   7   3          3.16          3.40         2.84 o
  -5   8   3          1.16          1.40         2.35 o
  -4   8   3          3.85          4.19         2.55 o
  -3   8   3          7.48          4.84         2.38 o
  -2   8   3          3.24          3.44         2.21 o
  -1   8   3          0.06         -0.98         1.79 o
   0   8   3          0.74         -0.48         1.72 o
   1   8   3          3.74          4.37         2.38 o
   2   8   3          3.52          3.01         2.58 o
  -4   9   3          0.09         -0.17         2.54 o
  -3   9   3          1.34          0.64         2.92 o
  -2   9   3          0.30         -1.11         2.49 o
  -1   9   3          0.77          0.64         2.29 o
   0   9   3          1.13          1.75         2.44 o
   1   9   3          0.49         -0.62         2.44 o
   0 -10   4          0.55          2.69         3.35 o
   1 -10   4          1.22          1.04         2.80 o
   2 -10   4          1.26         -1.29         2.89 o
   3 -10   4          0.00         -1.39         2.92 o
  -2  -9   4          0.27         -0.64         2.31 o
  -1  -9   4          6.01          2.58         2.62 o
   0  -9   4         24.19         18.56         3.83 o
   1  -9   4         17.10         12.21         3.20 o
   2  -9   4          2.54          1.11         2.68 o
   3  -9   4          1.17          0.28         2.16 o
   4  -9   4          0.00          2.18         2.69 o
  -3  -8   4          9.87          7.12         2.81 o
  -2  -8   4          0.00         -1.34         1.85 o
  -1  -8   4         20.64         16.43         2.71 o
   0  -8   4          3.89          3.83         2.33 o
   1  -8   4          2.42          2.04         2.10 o
   2  -8   4          2.13          0.60         1.71 o
   3  -8   4          2.09          2.76         1.66 o
   4  -8   4          0.00          0.61         1.74 o
   5  -8   4          0.14         -0.43         1.91 o
  -4  -7   4          0.22          0.12         2.24 o
  -3  -7   4         11.91         12.29         2.90 o
  -2  -7   4         12.70         15.07         2.84 o
  -1  -7   4          9.31          9.39         1.99 o
   0  -7   4         18.85         21.52         2.35 o
   1  -7   4          0.13         -1.12         1.33 o
   2  -7   4          2.42          2.31         1.33 o
   3  -7   4          5.41          3.33         1.54 o
   4  -7   4         20.25         19.07         2.50 o
   5  -7   4          1.28          1.00         1.74 o
   6  -7   4          0.23          1.06         2.46 o
  -5  -6   4          0.02          0.33         2.66 o
  -4  -6   4          1.37          1.69         2.10 o
  -3  -6   4          0.35         -1.39         1.50 o
  -2  -6   4         10.87         11.40         2.08 o
  -1  -6   4          4.08          4.94         1.45 o
   0  -6   4         24.46         27.98         2.01 o
   1  -6   4         21.75         25.63         1.99 o
   2  -6   4          3.07          1.75         1.15 o
   3  -6   4         22.21         21.62         2.11 o
   4  -6   4          0.86         -0.10         1.34 o
   5  -6   4          2.39          2.76         1.74 o
   6  -6   4          0.05          0.13         1.91 o
  -5  -5   4         12.96         10.95         3.03 o
  -4  -5   4          0.01          1.27         1.71 o
  -3  -5   4         12.73         13.50         2.27 o
  -2  -5   4          2.56          2.47         1.23 o
  -1  -5   4         98.75        102.52         3.09 o
   0  -5   4          0.09         -0.07         0.70 o
   1  -5   4        399.87        416.21         4.44 o
   2  -5   4          0.56          0.70         0.93 o
   3  -5   4         30.70         30.96         2.29 o
   4  -5   4         18.55         16.14         2.11 o
   5  -5   4         23.27         23.53         2.63 o
   6  -5   4          3.64          1.61         1.86 o
  -6  -4   4          8.67          9.67         3.90 o
  -5  -4   4          7.02         11.39         2.78 o
  -4  -4   4        222.80        197.32         6.16 o
  -3  -4   4         62.91         62.44         3.88 o
  -2  -4   4        219.56        203.45         4.11 o
  -1  -4   4         48.29         49.14         2.30 o
   0  -4   4        451.59        438.81         4.46 o
   1  -4   4        814.64        838.25         6.65 o
   2  -4   4         26.14         22.78         1.73 o
   3  -4   4          6.82          6.75         1.26 o
   4  -4   4        108.53        113.10         3.57 o
   5  -4   4          1.33          1.32         1.42 o
   6  -4   4          4.18          4.61         2.13 o
   7  -4   4          0.73          1.19         2.82 o
  -6  -3   4         17.02         22.49         4.28 o
  -5  -3   4          0.00         -0.19         1.49 o
  -4  -3   4        158.10        150.77         4.37 o
  -3  -3   4          1.61          1.87         1.05 o
  -2  -3   4         40.07         42.47         1.89 o
  -1  -3   4        140.81        136.77         2.91 o
   0  -3   4        233.66        270.49         3.44 o
   1  -3   4        420.06        417.12         3.94 o
   2  -3   4         61.43         61.85         2.19 o
   3  -3   4         97.46         91.40         2.82 o
   4  -3   4          0.96          0.00         0.98 o
   5  -3   4        128.35        134.08         4.23 o
   6  -3   4          0.00          0.80         1.75 o
   7  -3   4          8.94          7.17         2.55 o
  -6  -2   4         14.51         10.09         2.53 o
  -5  -2   4         17.63         15.07         2.27 o
  -4  -2   4          8.02          7.93         1.58 o
  -3  -2   4         19.82         22.35         1.80 o
  -2  -2   4          2.92          7.19         1.06 o
  -1  -2   4         61.86         56.81         1.79 o
   0  -2   4        878.79        859.08         5.14 o
   1  -2   4         29.86         27.81         1.27 o
   2  -2   4        159.67        158.32         2.97 o
   3  -2   4         49.32         48.71         1.81 o
   4  -2   4         66.42         67.31         2.74 o
   5  -2   4         27.42         26.41         2.10 o
   6  -2   4         71.90         78.09         4.31 o
   7  -2   4          4.52          3.92         2.33 o
  -7  -1   4          2.56          2.53         2.34 o
  -6  -1   4          2.48          1.56         1.64 o
  -5  -1   4          2.07          1.47         1.23 o
  -4  -1   4          0.66          1.02         0.97 o
  -3  -1   4          0.68         -0.19         0.61 o
  -2  -1   4         74.20         70.86         1.94 o
  -1  -1   4        174.97        169.24         4.34 o
   0  -1   4        557.62        508.30         3.69 o
   1  -1   4        144.52        151.11         2.38 o
   2  -1   4        183.31        167.15         2.55 o
   3  -1   4         89.51         92.90         2.34 o
   4  -1   4         76.13         73.64         2.34 o
   5  -1   4          0.10          0.72         1.09 o
   6  -1   4         39.84         40.71         3.06 o
   7  -1   4          1.39         -0.84         2.46 o
  -7   0   4          0.78         -0.79         1.98 o
  -6   0   4         43.96         45.07         3.53 o
  -5   0   4          2.08          1.37         1.32 o
  -4   0   4         81.38         78.95         2.72 o
  -3   0   4          9.05         10.16         1.18 o
  -2   0   4         87.71         77.11         2.05 o
  -1   0   4          0.97          1.05         0.48 o
   0   0   4        959.86        953.37         7.84 o
   1   0   4        291.88        269.26         3.63 o
   2   0   4        273.77        259.81         2.71 o
   3   0   4         36.62         36.77         1.57 o
   4   0   4         10.99          8.86         1.06 o
   5   0   4          0.93          0.14         0.94 o
   6   0   4          3.93          5.37         1.76 o
  -7   1   4          8.23          4.94         2.23 o
  -6   1   4         26.43         24.18         2.87 o
  -5   1   4         73.81         76.21         3.68 o
  -4   1   4          0.14          0.67         0.92 o
  -3   1   4        762.13        810.36        10.00 o
  -2   1   4        250.88        215.09        18.12 o
  -1   1   4        216.40        202.60         2.80 o
   0   1   4        336.28        337.41         4.58 o
   1   1   4       1488.82       1574.48        11.82 o
   2   1   4        497.90        499.44        37.24 o
   3   1   4         40.24         38.22         1.83 o
   4   1   4          4.01          4.01         0.90 o
   5   1   4          5.66          5.47         1.56 o
   6   1   4          9.66          9.66         3.37 o
  -7   2   4          7.31          7.00         2.85 o
  -6   2   4          2.41         -0.21         1.51 o
  -5   2   4         64.06         71.64         3.65 o
  -4   2   4         78.07         73.06         2.77 o
  -3   2   4        248.67        243.67         4.33 o
  -2   2   4        231.46        235.74         3.32 o
  -1   2   4        181.10        173.28         2.82 o
   0   2   4         46.49         47.91         1.60 o
   1   2   4         30.26         34.86         1.51 o
   2   2   4        217.10        220.51         3.47 o
   3   2   4          0.20          0.41         0.76 o
   4   2   4        186.36        187.36         4.79 o
   5   2   4         18.78         18.79         3.13 o
   6   2   4         36.61         40.42         5.17 o
  -7   3   4          1.33          1.07         2.47 o
  -6   3   4         14.89         16.72         2.60 o
  -5   3   4         30.13         31.17         2.85 o
  -4   3   4          6.48          5.39         1.38 o
  -3   3   4         59.20         62.97         2.70 o
  -2   3   4         95.48        104.99         2.26 o
  -1   3   4        172.24        181.42         2.95 o
   0   3   4          9.69         11.61         1.03 o
   1   3   4        342.19        363.09         4.52 o
   2   3   4         87.99         92.00         2.66 o
   3   3   4         36.72         38.22         2.63 o
   4   3   4         58.52         57.36         4.55 o
   5   3   4         23.16         24.89         4.08 o
   6   3   4          2.50          4.12         3.11 o
  -7   4   4          6.21          5.71         2.46 o
  -6   4   4          6.86          4.92         2.23 o
  -5   4   4          0.03         -1.10         1.38 o
  -4   4   4          0.56          0.52         1.13 o
  -3   4   4         44.89         48.75         2.84 o
  -2   4   4         30.90         29.99         1.72 o
  -1   4   4        109.23        113.37         3.37 o
   0   4   4         17.82         18.46         1.52 o
   1   4   4        115.96        115.35         3.36 o
   2   4   4          3.43          3.47         1.18 o
   3   4   4         14.99         15.96         2.20 o
   4   4   4          0.08         -0.37         2.07 o
   5   4   4         15.57         17.19         3.85 o
  -7   5   4          0.54          2.31         3.52 o
  -6   5   4          3.69          3.02         2.09 o
  -5   5   4          6.04          6.65         2.15 o
  -4   5   4          6.04          5.51         1.60 o
  -3   5   4          1.67          3.25         1.32 o
  -2   5   4         42.60         37.75         2.48 o
  -1   5   4         41.86         45.73         2.36 o
   0   5   4         58.77         62.09         2.95 o
   1   5   4          5.42          4.46         1.32 o
   2   5   4         23.05         28.84         2.71 o
   3   5   4         14.80         18.11         2.68 o
   4   5   4         15.94         14.15         3.46 o
   5   5   4          0.00         -0.24         2.82 o
  -6   6   4          3.71          4.56         2.32 o
  -5   6   4          0.66          1.42         1.70 o
  -4   6   4          2.10          1.80         1.45 o
  -3   6   4          0.19          0.69         1.22 o
  -2   6   4          4.37          3.45         1.54 o
  -1   6   4          2.80          5.36         1.52 o
   0   6   4          0.72          0.59         1.32 o
   1   6   4          2.84          3.09         1.55 o
   2   6   4          4.37          4.19         1.71 o
   3   6   4         47.99         48.55         5.40 o
   4   6   4          0.26         -0.07         3.00 o
  -6   7   4          0.12          1.44         2.49 o
  -5   7   4          0.02          0.45         1.81 o
  -4   7   4          0.13          0.31         1.64 o
  -3   7   4          0.59          0.64         1.67 o
  -2   7   4          0.71          0.24         1.54 o
  -1   7   4          1.24          2.60         1.67 o
   0   7   4          1.76          2.31         1.76 o
   1   7   4         29.72         32.15         3.39 o
   2   7   4         27.52         28.61         4.40 o
   3   7   4          1.15          0.51         2.90 o
  -5   8   4          0.06         -0.40         2.32 o
  -4   8   4         10.49          7.78         2.83 o
  -3   8   4         35.40         30.17         5.03 o
  -2   8   4          5.34          4.49         2.34 o
  -1   8   4          0.00          0.43         1.91 o
   0   8   4          3.66          4.35         2.15 o
   1   8   4         11.48          6.84         2.68 o
   2   8   4          6.46          2.94         3.37 o
  -4   9   4          0.37          1.87         3.22 o
  -3   9   4          0.24          1.29         2.93 o
  -2   9   4          0.06          1.55         2.82 o
  -1   9   4          0.02          0.13         2.40 o
   0   9   4          0.64          1.27         2.83 o
   1   9   4          5.23          4.94         3.39 o
   0 -10   5          1.08          2.57         3.29 o
   1 -10   5          1.04          0.69         2.78 o
   2 -10   5          0.04          0.13         2.90 o
  -2  -9   5          2.93          1.34         3.98 o
  -1  -9   5          3.71          1.14         2.93 o
   0  -9   5         57.89         42.75         5.92 o
   1  -9   5         13.18          9.37         3.11 o
   2  -9   5          0.17          0.55         2.28 o
   3  -9   5          0.20          2.40         2.41 o
   4  -9   5          2.17          0.93         2.59 o
  -3  -8   5          3.60          3.07         2.59 o
  -2  -8   5          5.00          4.55         2.37 o
  -1  -8   5          0.65          1.37         2.19 o
   0  -8   5          2.00          2.29         2.24 o
   1  -8   5         14.80         12.21         2.68 o
   2  -8   5          0.11          0.24         1.66 o
   3  -8   5          0.10         -0.05         1.52 o
   4  -8   5         27.36         24.57         2.95 o
   5  -8   5         14.84         12.73         2.57 o
  -4  -7   5          4.13          4.88         2.64 o
  -3  -7   5          1.13          0.59         2.02 o
  -2  -7   5          7.04          4.91         2.18 o
  -1  -7   5        100.03         96.24         4.46 o
   0  -7   5         97.80        103.89         4.91 o
   1  -7   5         23.95         25.10         2.53 o
   2  -7   5          9.10          9.82         1.70 o
   3  -7   5          0.69         -0.25         1.30 o
   4  -7   5         12.09         13.75         2.33 o
   5  -7   5          0.15          0.28         1.84 o
  -5  -6   5          0.05          0.04         2.66 o
  -4  -6   5         19.14         15.85         3.23 o
  -3  -6   5          5.37          4.46         2.03 o
  -2  -6   5         50.69         54.05         3.95 o
  -1  -6   5          8.46          7.94         1.65 o
   0  -6   5          4.43          3.72         1.27 o
   1  -6   5         15.48         15.59         1.72 o
   2  -6   5          3.50          3.09         1.23 o
   3  -6   5          0.28         -1.04         1.12 o
   4  -6   5          6.21          5.00         1.71 o
   5  -6   5          6.03          4.20         1.99 o
   6  -6   5          0.08         -1.21         2.00 o
  -5  -5   5          0.09          0.32         2.06 o
  -4  -5   5         26.16         27.12         3.65 o
  -3  -5   5         14.31         18.03         2.53 o
  -2  -5   5         61.53         64.60         4.07 o
  -1  -5   5         82.89         87.90         3.02 o
   0  -5   5          0.01          0.24         0.80 o
   1  -5   5         39.94         43.37         2.39 o
   2  -5   5          5.19          4.39         1.20 o
   3  -5   5         81.45         86.93         3.18 o
   4  -5   5         14.34         12.39         1.86 o
   5  -5   5          8.29          7.03         2.08 o
   6  -5   5          4.86          3.59         2.24 o
  -6  -4   5          0.29         -1.36         3.53 o
  -5  -4   5          2.98          5.65         2.60 o
  -4  -4   5          0.00          0.93         1.43 o
  -3  -4   5         33.98         37.62         2.95 o
  -2  -4   5          1.71          1.33         0.97 o
  -1  -4   5        128.93        129.53         3.27 o
   0  -4   5         77.91         75.17         2.27 o
   1  -4   5          3.91          3.46         0.86 o
   2  -4   5         66.35         67.19         2.52 o
   3  -4   5          2.08          2.95         1.12 o
   4  -4   5          5.61          4.32         1.36 o
   5  -4   5          2.82          2.03         1.83 o
   6  -4   5          7.09          7.77         2.37 o
  -6  -3   5         11.83         11.48         3.46 o
  -5  -3   5          2.10          1.70         1.58 o
  -4  -3   5         36.34         39.69         3.12 o
  -3  -3   5          0.50          0.08         0.97 o
  -2  -3   5        138.57        141.38         3.44 o
  -1  -3   5         73.13         70.41         2.25 o
   0  -3   5       1044.34       1075.10         8.65 o
   1  -3   5        129.68        147.80         2.65 o
   2  -3   5        155.46        147.80         3.23 o
   3  -3   5         28.55         29.23         2.04 o
   4  -3   5         59.98         61.23         2.98 o
   5  -3   5         17.24         12.95         2.26 o
   6  -3   5          2.25          0.30         1.71 o
  -6  -2   5         20.44         20.93         3.20 o
  -5  -2   5        125.47        110.79         4.48 o
  -4  -2   5        190.40        170.34         4.85 o
  -3  -2   5        181.26        168.56         3.90 o
  -2  -2   5        149.83        140.22         3.21 o
  -1  -2   5        317.80        278.59         3.80 o
   0  -2   5       2214.64       2317.63         9.34 o
   1  -2   5          2.17          3.27         0.58 o
   2  -2   5          1.23          1.60         0.62 o
   3  -2   5        414.22        423.77         4.77 o
   4  -2   5          0.31         -0.48         0.89 o
   5  -2   5         25.13         30.83         2.82 o
   6  -2   5          1.75          3.07         1.79 o
  -7  -1   5         10.36          7.13         3.22 o
  -6  -1   5          2.55          0.07         1.56 o
  -5  -1   5         99.19         92.09         3.86 o
  -4  -1   5         10.61          9.40         1.54 o
  -3  -1   5         76.68         75.19         2.41 o
  -2  -1   5        187.49        177.07         3.46 o
  -1  -1   5        120.52        148.95         2.37 o
   0  -1   5        910.59        938.04         7.04 o
   1  -1   5        154.67        150.50         2.48 o
   2  -1   5        156.39        130.08         2.34 o
   3  -1   5         75.94         72.99         2.19 o
   4  -1   5        326.94        314.97         5.52 o
   5  -1   5         20.18         17.85         2.17 o
   6  -1   5         28.72         28.80         2.86 o
  -7   0   5          4.65          1.99         2.11 o
  -6   0   5          8.10          5.15         1.93 o
  -5   0   5          0.47         -0.10         1.14 o
  -4   0   5          5.63          6.71         1.25 o
  -3   0   5          0.04          0.53         0.75 o
  -2   0   5        172.63        168.70         3.06 o
  -1   0   5        723.45        723.29         6.42 o
   0   0   5        340.98        327.12         3.04 o
   1   0   5        195.25        183.26         3.35 o
   2   0   5        125.70        126.35         2.27 o
   3   0   5         37.60         34.56         2.17 o
   4   0   5        123.90        124.85         3.51 o
   5   0   5         77.72         76.99         3.84 o
   6   0   5         25.43         25.58         2.97 o
  -7   1   5          0.64          0.34         1.90 o
  -6   1   5          0.73          0.90         1.66 o
  -5   1   5          2.08          0.91         1.32 o
  -4   1   5          0.47          0.60         1.01 o
  -3   1   5         37.07         36.69         2.04 o
  -2   1   5        164.85        144.10        12.37 o
  -1   1   5        306.62        290.40         4.18 o
   0   1   5          0.61          0.59         0.55 o
   1   1   5        252.21        232.17         3.82 o
   2   1   5         71.62         79.25         2.08 o
   3   1   5         77.36         72.66         2.21 o
   4   1   5          1.60         -0.14         1.12 o
   5   1   5         45.35         49.94         3.77 o
   6   1   5          0.36          1.07         2.51 o
  -7   2   5          8.83          5.99         2.58 o
  -6   2   5          0.00         -1.10         1.49 o
  -5   2   5         40.08         41.96         3.05 o
  -4   2   5          6.21          5.03         1.34 o
  -3   2   5         17.31         18.41         1.71 o
  -2   2   5         16.74         17.00         1.35 o
  -1   2   5        294.62        281.60         4.86 o
   0   2   5          9.68          7.85         0.94 o
   1   2   5        184.85        183.60         3.00 o
   2   2   5         24.79         17.77         2.71 o
   3   2   5          3.38          1.27         1.15 o
   4   2   5          1.17          0.48         1.35 o
   5   2   5          0.73          0.57         2.00 o
   6   2   5          0.20          1.55         3.49 o
  -7   3   5          6.68          8.77         3.07 o
  -6   3   5          7.98          5.75         2.08 o
  -5   3   5          9.34         11.28         2.08 o
  -4   3   5        103.18        112.98         4.13 o
  -3   3   5         77.61         84.23         3.04 o
  -2   3   5         10.34         10.88         1.27 o
  -1   3   5         86.78         89.50         2.48 o
   0   3   5        209.10        225.56         4.27 o
   1   3   5        284.42        308.86         7.12 o
   2   3   5         10.14         10.36         1.47 o
   3   3   5          2.80          1.14         1.35 o
   4   3   5          2.09          1.55         1.83 o
   5   3   5         13.41         13.24         3.40 o
  -7   4   5          0.04          0.89         3.30 o
  -6   4   5          7.31          9.79         2.71 o
  -5   4   5          1.73          0.88         1.54 o
  -4   4   5         38.36         38.97         2.83 o
  -3   4   5         17.53         17.47         1.91 o
  -2   4   5         28.77         24.62         2.59 o
  -1   4   5          2.94          1.54         0.84 o
   0   4   5         14.21         15.50         1.54 o
   1   4   5         70.82         77.63         3.00 o
   2   4   5          5.62          3.84         1.29 o
   3   4   5         92.68         93.36         4.93 o
   4   4   5          1.15          2.17         2.10 o
   5   4   5         33.10         39.96         5.36 o
  -6   5   5          4.22          3.65         2.34 o
  -5   5   5          2.89          2.24         1.72 o
  -4   5   5          9.72          7.62         1.74 o
  -3   5   5         27.09         28.13         2.46 o
  -2   5   5          8.74          6.80         1.48 o
  -1   5   5          0.94          1.10         1.05 o
   0   5   5         75.46         84.51         3.25 o
   1   5   5         41.39         40.73         2.77 o
   2   5   5          2.36          1.60         1.64 o
   3   5   5         29.94         27.29         3.59 o
   4   5   5          2.26          2.56         2.59 o
  -6   6   5          0.06          0.18         2.18 o
  -5   6   5          0.10         -1.29         1.77 o
  -4   6   5          5.51          4.83         1.73 o
  -3   6   5          6.56          5.14         1.51 o
  -2   6   5         12.63         12.40         1.96 o
  -1   6   5          1.47          0.71         1.22 o
   0   6   5         19.13         20.15         2.19 o
   1   6   5          0.10         -0.68         1.41 o
   2   6   5          3.94          3.39         2.14 o
   3   6   5          1.44          2.36         2.65 o
   4   6   5          1.85          2.56         3.00 o
  -5   7   5          0.00         -1.21         1.99 o
  -4   7   5          0.19          0.07         1.99 o
  -3   7   5          4.22          1.45         1.80 o
  -2   7   5         12.12          8.96         2.26 o
  -1   7   5          0.52          0.34         1.77 o
   0   7   5          1.91          2.02         1.83 o
   1   7   5          2.59          3.69         2.22 o
   2   7   5          1.77          2.72         2.96 o
   3   7   5          4.36          3.12         3.33 o
  -5   8   5          0.01          0.93         3.55 o
  -4   8   5          0.04          1.89         2.57 o
  -3   8   5          0.67         -0.42         2.20 o
  -2   8   5          1.16          0.44         2.04 o
  -1   8   5          0.10         -0.90         2.11 o
   0   8   5          0.28         -0.40         1.95 o
   1   8   5          0.57          1.42         2.60 o
   2   8   5         10.90          6.97         3.93 o
  -3   9   5          0.16          0.97         2.88 o
  -2   9   5          0.26          0.11         2.87 o
  -1   9   5          0.26         -0.86         2.53 o
   0   9   5          3.66          1.50         2.98 o
   1 -10   6          0.30          1.80         2.83 o
   2 -10   6          0.10          0.09         3.14 o
  -2  -9   6          0.07          0.74         3.79 o
  -1  -9   6          2.92          1.12         3.11 o
   0  -9   6          2.57          4.99         2.72 o
   1  -9   6          0.12         -1.27         2.24 o
   2  -9   6          1.45          2.79         2.29 o
   3  -9   6          0.35          0.10         2.37 o
   4  -9   6          3.07          3.81         2.58 o
  -3  -8   6          0.49          2.19         2.52 o
  -2  -8   6          3.28          1.16         2.21 o
  -1  -8   6          3.08          1.54         2.84 o
   0  -8   6          6.16          7.34         2.65 o
   1  -8   6          0.00         -0.45         1.86 o
   2  -8   6          0.30         -0.89         1.73 o
   3  -8   6          5.38          4.39         1.93 o
   4  -8   6         17.88         13.95         2.61 o
   5  -8   6          3.71          2.90         2.71 o
  -4  -7   6          2.76          3.78         2.83 o
  -3  -7   6         16.23         14.27         3.12 o
  -2  -7   6          0.18          0.53         1.78 o
  -1  -7   6        236.02        250.03         8.57 o
   0  -7   6         95.83        105.10         5.06 o
   1  -7   6          7.06          7.24         1.98 o
   2  -7   6          0.33         -0.53         1.23 o
   3  -7   6         11.82         11.65         1.97 o
   4  -7   6          7.22          5.41         1.97 o
   5  -7   6          0.15          0.34         2.21 o
  -4  -6   6         11.41          9.78         2.83 o
  -3  -6   6         20.75         22.28         3.34 o
  -2  -6   6          1.56          1.17         1.56 o
  -1  -6   6          0.02          0.28         1.21 o
   0  -6   6         70.81         72.12         3.39 o
   1  -6   6          0.83          0.92         1.21 o
   2  -6   6         11.78         12.80         1.76 o
   3  -6   6        121.80        135.07         4.43 o
   4  -6   6        127.54        145.80         7.02 o
   5  -6   6          2.45          0.68         2.17 o
   6  -6   6          5.05          2.74         2.95 o
  -5  -5   6          5.07          4.71         2.92 o
  -4  -5   6          6.15          5.25         2.52 o
  -3  -5   6          1.42         -0.31         1.37 o
  -2  -5   6        219.95        216.58         5.37 o
  -1  -5   6        360.29        355.50         6.20 o
   0  -5   6        112.66        117.18         3.08 o
   1  -5   6         33.39         35.20         2.41 o
   2  -5   6         19.86         20.23         1.92 o
   3  -5   6         99.95        106.31         3.56 o
   4  -5   6          7.00          7.48         1.81 o
   5  -5   6          5.37          4.01         2.27 o
   6  -5   6          0.24          0.78         2.29 o
  -6  -4   6          0.00         -1.56         3.65 o
  -5  -4   6         13.76         15.36         3.11 o
  -4  -4   6         21.51         20.74         3.15 o
  -3  -4   6         71.09         74.99         4.30 o
  -2  -4   6          5.32          5.33         1.54 o
  -1  -4   6         12.92         15.88         1.60 o
   0  -4   6         26.33         30.26         1.76 o
   1  -4   6          1.70          1.13         0.83 o
   2  -4   6          0.01         -0.59         0.86 o
   3  -4   6         61.61         60.05         2.93 o
   4  -4   6         22.85         22.03         2.54 o
   5  -4   6          8.09          6.14         2.19 o
   6  -4   6         15.74         18.77         3.11 o
  -6  -3   6          0.24         -0.58         1.96 o
  -5  -3   6         21.61         26.08         3.28 o
  -4  -3   6          6.42          5.54         1.66 o
  -3  -3   6        161.53        158.82         4.58 o
  -2  -3   6        121.26        121.81         3.54 o
  -1  -3   6         26.26         26.51         1.61 o
   0  -3   6        172.03        177.07         3.03 o
   1  -3   6          0.09          0.22         0.67 o
   2  -3   6        128.20        129.36         3.01 o
   3  -3   6         79.98         78.90         2.73 o
   4  -3   6         31.18         31.18         2.71 o
   5  -3   6          3.25          3.21         1.68 o
   6  -3   6         27.28         26.31         3.25 o
  -6  -2   6          4.48          7.07         2.38 o
  -5  -2   6          0.03         -0.72         1.41 o
  -4  -2   6         35.11         38.78         3.07 o
  -3  -2   6         32.18         32.07         2.32 o
  -2  -2   6        172.04        161.15         3.62 o
  -1  -2   6         38.78         40.80         1.80 o
   0  -2   6         70.90         56.97         1.81 o
   1  -2   6        117.12        110.54         2.31 o
   2  -2   6          0.13         -0.45         0.60 o
   3  -2   6          6.46          6.50         1.27 o
   4  -2   6          9.33          7.50         1.66 o
   5  -2   6         15.22         12.33         2.14 o
   6  -2   6          0.02          0.51         1.79 o
  -6  -1   6          6.44          4.35         1.90 o
  -5  -1   6         23.05         19.21         2.58 o
  -4  -1   6          6.52          5.43         1.39 o
  -3  -1   6         47.68         50.64         2.61 o
  -2  -1   6        140.32        136.57         2.94 o
  -1  -1   6        644.46        654.18         6.64 o
   0  -1   6        495.18        540.85         4.83 o
   1  -1   6        210.10        186.67         3.64 o
   2  -1   6         25.39         27.77         2.00 o
   3  -1   6         89.91         87.08         3.12 o
   4  -1   6         32.65         21.28         2.17 o
   5  -1   6          7.59          4.32         1.64 o
   6  -1   6         21.89         17.14         2.97 o
  -7   0   6         10.09          7.33         3.16 o
  -6   0   6         21.27         14.98         2.59 o
  -5   0   6        143.68        140.15         4.64 o
  -4   0   6         33.67         35.19         2.87 o
  -3   0   6        100.64         97.74         2.84 o
  -2   0   6         73.62         70.25         2.26 o
  -1   0   6       1393.95       1435.34        11.10 o
   0   0   6        128.27        152.51         2.62 o
   1   0   6         32.32         33.94         2.03 o
   2   0   6        572.10        575.07         6.44 o
   3   0   6         13.28         15.25         1.69 o
   4   0   6         57.19         66.84         3.28 o
   5   0   6          0.46         -0.34         1.60 o
   6   0   6         16.09         14.81         2.91 o
  -7   1   6          2.13          2.69         2.64 o
  -6   1   6         25.17         24.32         3.04 o
  -5   1   6         19.80         21.83         2.62 o
  -4   1   6         39.05         41.28         2.80 o
  -3   1   6         45.30         47.04         2.36 o
  -2   1   6          0.28         -0.17         0.64 o
  -1   1   6        485.71        482.75         4.93 o
   0   1   6        178.26        173.97         3.14 o
   1   1   6         53.05         50.10         2.38 o
   2   1   6        192.74        179.49         4.00 o
   3   1   6        240.40        229.98         4.91 o
   4   1   6         99.35         96.04         4.19 o
   5   1   6         27.06         28.68         3.13 o
   6   1   6          0.89          0.92         2.58 o
  -7   2   6          1.44          0.26         2.64 o
  -6   2   6          0.04          0.92         1.79 o
  -5   2   6          1.43          0.87         1.40 o
  -4   2   6          1.11          0.50         1.09 o
  -3   2   6         83.20         82.94         2.95 o
  -2   2   6         88.98         88.51         2.55 o
  -1   2   6        336.09        334.22         4.87 o
   0   2   6         34.45         34.54         1.72 o
   1   2   6         95.73         96.32         2.40 o
   2   2   6          1.35          1.78         1.21 o
   3   2   6        118.39        122.28         4.14 o
   4   2   6         22.52         22.91         2.62 o
   5   2   6         42.84         44.23         4.55 o
  -7   3   6          0.23         -0.69         3.39 o
  -6   3   6          1.40          0.86         1.98 o
  -5   3   6          0.97          2.42         1.67 o
  -4   3   6          7.82          7.63         1.78 o
  -3   3   6         52.94         58.81         3.07 o
  -2   3   6         36.51         38.31         2.15 o
  -1   3   6         33.06         32.79         2.09 o
   0   3   6         82.43         83.04         2.47 o
   1   3   6         14.11          9.87         1.85 o
   2   3   6         47.31         48.74         3.86 o
   3   3   6          1.96         -0.32         1.36 o
   4   3   6         22.79         22.17         3.34 o
   5   3   6          0.21         -1.06         2.55 o
  -6   4   6          8.12          5.88         2.30 o
  -5   4   6          3.58          1.19         1.68 o
  -4   4   6          1.34          2.68         1.52 o
  -3   4   6          2.74          1.42         1.26 o
  -2   4   6         35.42         34.42         2.44 o
  -1   4   6          2.39          1.83         0.95 o
   0   4   6         44.62         46.65         2.46 o
   1   4   6          7.24          5.03         1.50 o
   2   4   6          2.87          2.20         1.54 o
   3   4   6          0.03          0.10         1.69 o
   4   4   6          0.01          0.64         2.05 o
   5   4   6          0.24          1.10         2.88 o
  -6   5   6          2.74          2.57         2.46 o
  -5   5   6          5.59          4.57         2.00 o
  -4   5   6         11.89         12.15         2.01 o
  -3   5   6          0.16          0.40         1.27 o
  -2   5   6          7.23          7.03         1.69 o
  -1   5   6         13.91         14.51         1.71 o
   0   5   6         55.83         58.27         3.19 o
   1   5   6          0.34          1.00         1.33 o
   2   5   6          0.49         -0.20         1.68 o
   3   5   6          0.05         -0.51         1.96 o
   4   5   6          7.89          4.52         3.08 o
  -6   6   6          0.00          0.78         2.39 o
  -5   6   6          2.50          2.34         2.17 o
  -4   6   6          0.58          0.76         1.59 o
  -3   6   6          3.09          4.33         1.75 o
  -2   6   6          0.05          0.02         1.52 o
  -1   6   6          3.28          3.47         1.50 o
   0   6   6         14.69         13.25         2.04 o
   1   6   6          3.85          2.05         2.02 o
   2   6   6         16.42         15.10         3.04 o
   3   6   6          0.24         -0.91         2.42 o
  -5   7   6          1.48          0.30         2.46 o
  -4   7   6          3.93          3.16         2.21 o
  -3   7   6          0.01          0.64         1.89 o
  -2   7   6          0.16          1.01         1.79 o
  -1   7   6          8.97          5.53         2.28 o
   0   7   6          9.57          6.68         2.32 o
   1   7   6          0.05          0.15         2.05 o
   2   7   6          4.96          3.58         2.60 o
  -4   8   6          0.73          1.70         2.77 o
  -3   8   6          0.61         -0.19         2.06 o
  -2   8   6          1.33          0.13         2.22 o
  -1   8   6          0.64         -0.29         2.17 o
   0   8   6          0.17          1.04         2.96 o
   1   8   6          0.42          1.25         2.84 o
  -2   9   6          0.37          0.07         2.63 o
  -1   9   6          0.01         -0.63         2.89 o
  -1  -9   7          2.43         -0.87         2.99 o
   0  -9   7          0.00         -0.11         2.94 o
   1  -9   7          4.42          5.27         2.80 o
   2  -9   7          0.43          0.48         2.31 o
   3  -9   7          0.10          1.79         2.97 o
  -3  -8   7          4.96          5.50         3.92 o
  -2  -8   7          1.68          2.62         3.34 o
  -1  -8   7          0.54          2.70         2.93 o
   0  -8   7          3.85          4.27         2.30 o
   1  -8   7          0.14         -0.53         1.93 o
   2  -8   7          3.06          3.74         2.08 o
   3  -8   7         10.88          8.54         2.53 o
   4  -8   7          6.54          6.57         2.71 o
  -4  -7   7          6.05          5.92         3.57 o
  -3  -7   7          1.32          3.19         2.76 o
  -2  -7   7          5.57          3.17         2.30 o
  -1  -7   7         24.69         23.51         3.79 o
   0  -7   7          0.83          0.51         1.80 o
   1  -7   7          5.82          4.86         1.87 o
   2  -7   7          0.00          0.26         1.34 o
   3  -7   7         23.29         19.70         2.32 o
   4  -7   7          0.20          0.61         2.10 o
   5  -7   7          1.85          2.33         2.43 o
  -4  -6   7          4.47          3.65         2.68 o
  -3  -6   7         15.43         15.46         2.96 o
  -2  -6   7          1.86          1.04         1.85 o
  -1  -6   7         28.23         30.79         3.36 o
   0  -6   7          0.00         -0.84         1.31 o
   1  -6   7          3.63          4.78         1.49 o
   2  -6   7          5.02          6.07         1.50 o
   3  -6   7         75.20         79.64         3.98 o
   4  -6   7         18.05         14.19         2.82 o
   5  -6   7          3.02          3.57         2.34 o
  -5  -5   7         10.06         11.31         3.67 o
  -4  -5   7         23.06         22.90         3.57 o
  -3  -5   7         35.60         36.96         3.92 o
  -2  -5   7        396.42        397.94         7.98 o
  -1  -5   7        436.30        440.09         8.00 o
   0  -5   7         22.29         22.46         1.75 o
   1  -5   7         14.79         15.39         1.84 o
   2  -5   7         21.65         22.73         2.08 o
   3  -5   7         39.36         39.55         2.94 o
   4  -5   7          0.89          1.04         1.65 o
   5  -5   7          6.86          4.92         2.34 o
   6  -5   7          3.27          2.85         2.57 o
  -5  -4   7          8.97          5.62         2.52 o
  -4  -4   7         41.14         34.69         3.96 o
  -3  -4   7          6.55          4.32         1.77 o
  -2  -4   7          2.69          1.76         1.41 o
  -1  -4   7        122.62        122.70         3.71 o
   0  -4   7         34.96         38.37         2.06 o
   1  -4   7        118.00        113.65         3.16 o
   2  -4   7        246.91        249.31         4.47 o
   3  -4   7        596.00        622.50         8.77 o
   4  -4   7         34.68         34.41         3.07 o
   5  -4   7         29.77         28.45         3.25 o
   6  -4   7          0.09          0.32         2.12 o
  -6  -3   7          2.60          0.69         2.02 o
  -5  -3   7         13.58          8.94         2.61 o
  -4  -3   7          0.08          0.80         1.34 o
  -3  -3   7        185.03        169.87         4.86 o
  -2  -3   7        703.63        667.61        11.33 o
  -1  -3   7        292.73        252.95        23.43 o
   0  -3   7         41.06         39.84         1.98 o
   1  -3   7        153.57        143.37         5.11 o
   2  -3   7        301.88        307.70         5.33 o
   3  -3   7         92.41         96.63         3.67 o
   4  -3   7         20.76         20.77         2.44 o
   5  -3   7          0.02          0.26         1.62 o
   6  -3   7         10.24          8.92         2.60 o
  -6  -2   7          5.63          5.08         2.31 o
  -5  -2   7         23.84         20.69         2.95 o
  -4  -2   7         53.03         61.23         3.83 o
  -3  -2   7          5.72          6.75         1.42 o
  -2  -2   7         58.51         58.83         2.35 o
  -1  -2   7         19.27         22.11         1.57 o
   0  -2   7          1.06          0.38         0.69 o
   1  -2   7         10.95          9.82         1.03 o
   2  -2   7        162.34        156.92         3.83 o
   3  -2   7         15.75         14.67         2.04 o
   4  -2   7         51.36         51.78         3.47 o
   5  -2   7         31.93         33.88         3.15 o
   6  -2   7         15.01         11.47         2.58 o
  -6  -1   7          9.84         11.57         2.53 o
  -5  -1   7          1.04          0.84         1.48 o
  -4  -1   7        160.52        165.87         4.31 o
  -3  -1   7         29.67         32.96         2.38 o
  -2  -1   7        120.48        114.18         2.92 o
  -1  -1   7        169.64        170.34         2.76 o
   0  -1   7         19.63         20.04         1.29 o
   1  -1   7         64.31         64.76         2.53 o
   2  -1   7        127.76        121.05         3.49 o
   3  -1   7         28.09         29.19         2.25 o
   4  -1   7          0.00         -0.01         1.23 o
   5  -1   7         62.44         62.08         4.05 o
   6  -1   7          0.47         -0.17         2.11 o
  -6   0   7          0.09          0.35         1.65 o
  -5   0   7         14.56         17.35         2.32 o
  -4   0   7         34.03         31.67         2.84 o
  -3   0   7         48.86         55.25         2.69 o
  -2   0   7          0.22          0.56         0.72 o
  -1   0   7         97.89         92.72         2.27 o
   0   0   7        104.17        102.72         2.37 o
   1   0   7          1.07          1.53         0.93 o
   2   0   7         20.53         20.65         1.94 o
   3   0   7          8.61          5.99         1.42 o
   4   0   7         16.11         15.37         2.00 o
   5   0   7          2.40          1.84         1.87 o
   6   0   7         36.78         33.08         4.02 o
  -7   1   7          2.87          0.67         2.79 o
  -6   1   7          3.71          2.32         1.86 o
  -5   1   7          3.67          4.54         1.76 o
  -4   1   7          5.72          4.39         1.40 o
  -3   1   7         34.63         35.71         2.27 o
  -2   1   7        116.67        120.92         3.19 o
  -1   1   7        303.28        316.47         4.57 o
   0   1   7         82.69         75.43         2.37 o
   1   1   7          8.84          9.10         1.37 o
   2   1   7        100.16         99.47         3.34 o
   3   1   7         27.16         19.29         2.28 o
   4   1   7         13.39          8.91         1.96 o
   5   1   7         21.05         16.92         3.04 o
  -7   2   7          1.25          1.42         4.31 o
  -6   2   7         37.66         36.11         3.92 o
  -5   2   7          0.34          0.67         1.41 o
  -4   2   7         26.71         27.49         2.69 o
  -3   2   7         14.62         16.86         2.04 o
  -2   2   7        317.77        330.91         5.31 o
  -1   2   7        118.47        124.65         3.06 o
   0   2   7         21.20         18.53         1.46 o
   1   2   7        232.55        241.06         4.97 o
   2   2   7         56.33         57.58         3.58 o
   3   2   7         37.76         44.08         3.64 o
   4   2   7          0.11          0.17         1.57 o
   5   2   7         10.33         10.70         3.00 o
  -6   3   7          8.16          8.63         2.62 o
  -5   3   7          5.65          5.52         1.94 o
  -4   3   7          1.02          0.40         1.42 o
  -3   3   7         11.06         11.18         1.73 o
  -2   3   7         66.45         67.32         2.72 o
  -1   3   7         75.36         75.05         2.62 o
   0   3   7          1.32          1.43         0.91 o
   1   3   7         90.60         85.94         3.76 o
   2   3   7         45.87         46.48         3.92 o
   3   3   7        100.54         97.29         4.60 o
   4   3   7          5.65          6.16         2.42 o
   5   3   7          1.18          2.54         2.66 o
  -6   4   7          0.15          0.10         2.05 o
  -5   4   7          0.55         -0.36         1.70 o
  -4   4   7         10.77          8.55         1.97 o
  -3   4   7          1.25          0.75         1.25 o
  -2   4   7         80.74         89.21         3.42 o
  -1   4   7          0.01         -0.07         1.05 o
   0   4   7         26.77         29.69         2.50 o
   1   4   7          0.72          0.20         1.34 o
   2   4   7         34.19         33.15         3.26 o
   3   4   7          0.73          1.89         1.90 o
   4   4   7         25.30         23.04         3.75 o
  -6   5   7          0.27          1.04         2.42 o
  -5   5   7          0.69          0.51         1.81 o
  -4   5   7          6.94          6.96         1.96 o
  -3   5   7          1.34          0.42         1.37 o
  -2   5   7         11.64         11.62         1.96 o
  -1   5   7          8.27          9.01         1.69 o
   0   5   7          0.37          0.81         1.46 o
   1   5   7         16.17         18.15         2.67 o
   2   5   7          1.17          0.09         1.86 o
   3   5   7          5.44          6.14         2.55 o
   4   5   7          0.92          0.03         2.83 o
  -5   6   7          0.00          1.26         2.07 o
  -4   6   7          0.06         -0.93         1.82 o
  -3   6   7          3.17          3.08         1.79 o
  -2   6   7          2.03          1.41         1.78 o
  -1   6   7          4.16          4.09         1.89 o
   0   6   7          0.51          0.73         1.61 o
   1   6   7          1.93          1.16         1.92 o
   2   6   7          0.01          0.44         2.20 o
   3   6   7          0.07          0.05         2.65 o
  -5   7   7          0.86         -0.61         2.53 o
  -4   7   7          0.01         -0.18         2.13 o
  -3   7   7          0.33          0.60         2.05 o
  -2   7   7          0.53          2.42         2.04 o
  -1   7   7          5.63          3.70         2.64 o
   0   7   7          0.16         -1.91         2.01 o
   1   7   7          0.04         -1.45         2.17 o
   2   7   7          0.01         -1.00         2.43 o
  -4   8   7          0.13          1.33         2.77 o
  -3   8   7          0.00          0.17         2.28 o
  -2   8   7          0.41         -0.64         2.81 o
  -1   8   7          1.94         -0.34         3.13 o
   0   8   7          0.75          1.36         3.17 o
  -1  -9   8          6.69          4.15         3.53 o
   0  -9   8          1.54         -0.10         3.08 o
   1  -9   8          0.54          0.56         2.38 o
   2  -9   8          4.68          5.14         2.77 o
   3  -9   8          6.85          4.34         4.62 o
  -2  -8   8         17.60         17.13         4.59 o
  -1  -8   8          2.92          3.09         3.19 o
   0  -8   8          8.42          8.13         3.01 o
   1  -8   8          1.32          1.79         2.15 o
   2  -8   8         14.86         13.06         2.82 o
   3  -8   8          3.28          3.50         2.59 o
   4  -8   8          1.06          1.73         2.62 o
  -3  -7   8          0.87          0.75         2.52 o
  -2  -7   8          4.45          3.68         2.28 o
  -1  -7   8          0.06          1.22         2.26 o
   0  -7   8         22.59         21.22         3.20 o
   1  -7   8          0.02         -1.22         1.63 o
   2  -7   8          0.01         -0.18         1.49 o
   3  -7   8          1.18          1.27         1.85 o
   4  -7   8          0.49          0.61         2.26 o
   5  -7   8          3.23          1.85         2.99 o
  -4  -6   8          8.91          9.45         3.49 o
  -3  -6   8          1.54          1.87         2.16 o
  -2  -6   8          2.25          2.24         1.98 o
  -1  -6   8         19.10         21.95         2.69 o
   0  -6   8          1.72          1.90         1.61 o
   1  -6   8         34.77         37.40         2.64 o
   2  -6   8         26.16         21.55         2.55 o
   3  -6   8         62.58         62.49         4.29 o
   4  -6   8          1.95         -0.05         1.81 o
   5  -6   8          8.87          7.61         2.61 o
  -5  -5   8         17.32         15.23         4.10 o
  -4  -5   8          2.24          4.23         2.39 o
  -3  -5   8          0.75          0.07         1.73 o
  -2  -5   8         78.88         78.85         4.58 o
  -1  -5   8         13.63         11.34         2.04 o
   0  -5   8          6.39          6.07         1.57 o
   1  -5   8          5.79          4.76         1.33 o
   2  -5   8         73.61         81.49         3.63 o
   3  -5   8          5.40          6.28         1.85 o
   4  -5   8         15.37         13.58         2.39 o
   5  -5   8          3.96          5.34         2.32 o
  -5  -4   8         10.26         13.06         3.17 o
  -4  -4   8         20.55         26.34         3.55 o
  -3  -4   8          1.36          1.96         1.63 o
  -2  -4   8         58.11         62.52         4.03 o
  -1  -4   8          0.22          0.63         1.10 o
   0  -4   8          4.80          6.72         1.19 o
   1  -4   8          0.05         -0.50         0.96 o
   2  -4   8        141.86        153.11         4.76 o
   3  -4   8         64.08         60.35         3.94 o
   4  -4   8          5.71          3.57         1.71 o
   5  -4   8         17.61         16.86         2.68 o
   6  -4   8          0.05          0.45         2.70 o
  -6  -3   8         14.15         10.68         3.53 o
  -5  -3   8          7.83          7.81         2.62 o
  -4  -3   8         83.74         88.34         4.41 o
  -3  -3   8        210.39        213.20         5.59 o
  -2  -3   8        794.32        805.85         9.49 o
  -1  -3   8          5.39          3.97         1.08 o
   0  -3   8         48.12         47.38         2.20 o
   1  -3   8         11.28          9.11         1.32 o
   2  -3   8         80.14         85.13         3.73 o
   3  -3   8          7.28          8.41         1.88 o
   4  -3   8         10.99          9.17         2.14 o
   5  -3   8         24.08         26.21         3.08 o
   6  -3   8         16.76         12.45         2.99 o
  -6  -2   8          0.83          2.32         2.03 o
  -5  -2   8         33.11         32.73         3.37 o
  -4  -2   8         10.07          6.90         1.79 o
  -3  -2   8          2.44          1.68         1.20 o
  -2  -2   8         78.15         80.16         3.05 o
  -1  -2   8        134.04        133.49         3.14 o
   0  -2   8        221.37        205.84         3.65 o
   1  -2   8        146.06        142.89         3.76 o
   2  -2   8       1290.32       1275.92        17.71 o
   3  -2   8        189.37        191.72         5.47 o
   4  -2   8         49.47         54.80         3.94 o
   5  -2   8         14.38         11.41         2.38 o
   6  -2   8         46.05         48.49         4.46 o
  -6  -1   8         11.03          8.19         2.40 o
  -5  -1   8          0.00          0.21         1.55 o
  -4  -1   8         49.32         48.02         3.25 o
  -3  -1   8        545.84        536.90         8.44 o
  -2  -1   8        385.52        385.75         6.47 o
  -1  -1   8          3.74          3.07         0.83 o
   0  -1   8        299.36        291.90         3.75 o
   1  -1   8        245.87        241.88         4.75 o
   2  -1   8        331.54        342.87         5.63 o
   3  -1   8         16.40         15.74         2.05 o
   4  -1   8          1.91          2.95         1.62 o
   5  -1   8         13.06          9.61         2.41 o
   6  -1   8          5.46          4.67         2.49 o
  -6   0   8         11.77         11.78         2.58 o
  -5   0   8         16.25         15.72         2.30 o
  -4   0   8         11.94         12.00         1.94 o
  -3   0   8         65.58         66.33         2.97 o
  -2   0   8         23.05         27.47         1.94 o
  -1   0   8          1.94          1.20         0.73 o
   0   0   8         39.50         38.11         2.37 o
   1   0   8         95.84         96.99         3.25 o
   2   0   8          0.07         -0.43         1.04 o
   3   0   8         86.35         89.30         3.57 o
   4   0   8         27.62         25.83         3.11 o
   5   0   8         22.97         22.96         3.34 o
  -6   1   8          0.00         -0.15         1.86 o
  -5   1   8         64.03         71.54         4.58 o
  -4   1   8          0.70          1.75         1.34 o
  -3   1   8         80.95         86.86         3.35 o
  -2   1   8         33.12         34.11         1.99 o
  -1   1   8         29.29         28.83         1.88 o
   0   1   8         10.60         11.52         1.69 o
   1   1   8         53.50         56.20         3.02 o
   2   1   8          8.16          7.69         1.57 o
   3   1   8          2.92          2.11         1.49 o
   4   1   8         72.66         73.79         4.95 o
   5   1   8          0.01          1.81         2.41 o
  -6   2   8          2.30          1.00         2.13 o
  -5   2   8         10.38          8.72         2.31 o
  -4   2   8          2.45          1.86         1.51 o
  -3   2   8          0.69         -0.72         1.22 o
  -2   2   8         34.68         35.97         2.25 o
  -1   2   8         38.54         35.94         2.16 o
   0   2   8          3.51          3.18         1.29 o
   1   2   8         31.51         28.07         2.45 o
   2   2   8          8.05          5.87         1.78 o
   3   2   8          8.62          5.49         2.11 o
   4   2   8          9.35          7.39         2.44 o
   5   2   8         29.30         23.73         4.50 o
  -6   3   8          0.38          1.86         2.23 o
  -5   3   8          0.57         -0.23         1.74 o
  -4   3   8          1.58          0.02         1.47 o
  -3   3   8         16.03         13.70         2.06 o
  -2   3   8         62.98         63.91         3.18 o
  -1   3   8         13.15         12.57         1.57 o
   0   3   8          0.30          0.94         1.34 o
   1   3   8         62.96         65.09         4.09 o
   2   3   8         16.62         14.98         2.69 o
   3   3   8         11.09          8.83         2.27 o
   4   3   8         12.03          7.83         2.75 o
  -6   4   8          0.41         -1.65         2.23 o
  -5   4   8          3.05          1.71         1.90 o
  -4   4   8          2.40          2.24         1.69 o
  -3   4   8         50.57         47.12         3.18 o
  -2   4   8         39.64         33.65         2.64 o
  -1   4   8          1.17         -0.52         1.21 o
   0   4   8         32.36         28.83         3.23 o
   1   4   8         37.61         34.01         3.62 o
   2   4   8          5.22          7.79         2.19 o
   3   4   8          0.14          1.18         2.08 o
   4   4   8          2.63          2.37         2.59 o
  -6   5   8          0.13          2.27         2.96 o
  -5   5   8          0.15          0.35         2.00 o
  -4   5   8          1.99          3.23         1.86 o
  -3   5   8          2.45          1.34         1.66 o
  -2   5   8         11.47         11.53         2.07 o
  -1   5   8          0.50          0.27         1.57 o
   0   5   8         11.01         10.75         2.30 o
   1   5   8          2.53          3.96         1.99 o
   2   5   8         31.98         29.47         3.89 o
   3   5   8          0.00          0.41         2.31 o
  -5   6   8          0.44         -0.74         2.13 o
  -4   6   8          0.00          1.68         2.13 o
  -3   6   8          7.96          6.06         2.12 o
  -2   6   8          0.68          1.46         2.08 o
  -1   6   8          3.23          4.19         2.45 o
   0   6   8          0.36          1.25         1.85 o
   1   6   8          4.11          2.30         2.32 o
   2   6   8          0.14         -0.08         2.27 o
  -4   7   8          0.02          1.39         2.58 o
  -3   7   8          1.29         -1.03         2.02 o
  -2   7   8          0.22          0.71         2.25 o
  -1   7   8          0.00         -1.47         2.75 o
   0   7   8          2.63          4.19         3.31 o
   1   7   8          0.52          1.10         2.57 o
  -3   8   8          0.47         -0.55         2.83 o
  -2   8   8          0.06          1.08         3.46 o
  -1   8   8          0.01         -0.59         3.19 o
   0  -9   9          3.45          3.02         3.57 o
   1  -9   9          0.10          1.68         2.95 o
   2  -9   9          0.18          3.48         3.59 o
  -2  -8   9          0.15         -0.28         3.15 o
  -1  -8   9          5.37          4.40         2.92 o
   0  -8   9          2.74          0.89         2.47 o
   1  -8   9          7.06          6.95         2.95 o
   2  -8   9          0.69         -0.78         2.70 o
   3  -8   9          0.65          1.04         3.04 o
  -3  -7   9          3.68          4.83         3.16 o
  -2  -7   9         22.80         19.15         3.93 o
  -1  -7   9          9.44          9.11         2.93 o
   0  -7   9          0.65          1.62         2.20 o
   1  -7   9          9.78          6.75         2.40 o
   2  -7   9         36.56         31.24         3.95 o
   3  -7   9          0.18          1.10         2.00 o
   4  -7   9         10.10          9.78         2.76 o
  -4  -6   9          1.95          4.03         3.05 o
  -3  -6   9         29.96         29.63         4.04 o
  -2  -6   9         19.89         18.30         3.15 o
  -1  -6   9         39.23         41.93         4.12 o
   0  -6   9          0.12          0.44         1.60 o
   1  -6   9         73.43         74.51         4.86 o
   2  -6   9         19.58         20.02         2.71 o
   3  -6   9          9.00         10.73         2.39 o
   4  -6   9          6.96          5.86         2.20 o
   5  -6   9          3.44          2.35         2.61 o
  -4  -5   9          0.30         -0.88         2.01 o
  -3  -5   9          4.50          4.30         2.25 o
  -2  -5   9          0.48          0.23         1.58 o
  -1  -5   9         76.29         77.93         4.34 o
   0  -5   9          0.10          0.82         1.37 o
   1  -5   9          5.84          8.28         1.90 o
   2  -5   9         10.90         12.16         2.26 o
   3  -5   9          0.01          0.61         1.73 o
   4  -5   9         11.20          9.52         2.38 o
   5  -5   9          4.59          2.73         2.26 o
  -5  -4   9         13.43         13.88         3.71 o
  -4  -4   9          0.07         -0.19         1.95 o
  -3  -4   9          2.52          1.23         1.65 o
  -2  -4   9         40.83         45.60         3.60 o
  -1  -4   9         32.35         30.96         2.64 o
   0  -4   9         87.72         93.23         2.90 o
   1  -4   9         10.60          8.84         1.81 o
   2  -4   9        224.34        226.00         5.95 o
   3  -4   9          0.01         -0.22         1.53 o
   4  -4   9         27.20         27.14         3.22 o
   5  -4   9          0.09         -1.35         1.96 o
  -5  -3   9          0.06          0.98         2.00 o
  -4  -3   9          3.27          3.56         1.77 o
  -3  -3   9         86.19         86.71         4.58 o
  -2  -3   9         39.41         40.79         2.99 o
  -1  -3   9          1.05          0.40         1.21 o
   0  -3   9         17.49         19.92         1.92 o
   1  -3   9         89.98         96.25         3.80 o
   2  -3   9         31.67         33.78         2.95 o
   3  -3   9         56.49         55.76         3.94 o
   4  -3   9          7.02          8.92         2.29 o
   5  -3   9         24.37         31.43         3.63 o
  -6  -2   9          7.49          5.01         2.34 o
  -5  -2   9          7.47          8.78         2.22 o
  -4  -2   9         10.55         12.16         2.25 o
  -3  -2   9         41.44         45.07         3.06 o
  -2  -2   9          0.36          0.15         1.08 o
  -1  -2   9          2.32          3.62         1.01 o
   0  -2   9          0.18         -0.16         1.11 o
   1  -2   9        102.59        110.04         3.83 o
   2  -2   9        112.44        111.01         4.24 o
   3  -2   9          6.04          3.35         1.72 o
   4  -2   9         43.43         46.97         3.61 o
   5  -2   9          0.93          0.03         1.85 o
  -6  -1   9          0.24          1.05         1.94 o
  -5  -1   9         45.19         46.04         3.88 o
  -4  -1   9         28.45         27.72         2.66 o
  -3  -1   9        500.75        508.62         9.91 o
  -2  -1   9          5.70          5.80         1.19 o
  -1  -1   9         38.28         40.22         1.82 o
   0  -1   9          3.95          2.49         1.16 o
   1  -1   9         52.80         57.59         3.09 o
   2  -1   9         20.59         23.43         2.31 o
   3  -1   9          7.12          6.06         1.68 o
   4  -1   9         52.58         52.18         3.77 o
   5  -1   9         13.13         14.80         2.86 o
  -6   0   9         10.85          9.02         2.52 o
  -5   0   9          5.73          4.26         1.70 o
  -4   0   9          0.33          1.05         1.35 o
  -3   0   9         21.79         22.33         1.93 o
  -2   0   9        127.82        131.10         3.25 o
  -1   0   9         87.03         85.71         3.11 o
   0   0   9          7.07          6.09         1.38 o
   1   0   9       1073.60       1080.81        10.52 o
   2   0   9        362.82        353.20         6.68 o
   3   0   9         15.42         14.16         2.09 o
   4   0   9         43.35         36.43         4.18 o
   5   0   9         38.11         49.26         5.15 o
  -6   1   9          0.69          1.93         1.98 o
  -5   1   9          5.68          3.43         1.85 o
  -4   1   9        172.10        175.11         5.46 o
  -3   1   9        227.69        242.23         6.38 o
  -2   1   9          8.52          8.33         1.51 o
  -1   1   9        143.49        149.47         4.50 o
   0   1   9         41.87         43.03         3.01 o
   1   1   9        333.61        343.69         6.20 o
   2   1   9          0.07         -0.73         1.29 o
   3   1   9          2.88          2.02         1.60 o
   4   1   9          7.03          3.99         2.27 o
   5   1   9          5.64          4.52         2.87 o
  -6   2   9          1.46          1.25         2.23 o
  -5   2   9          7.01          8.83         2.41 o
  -4   2   9         17.61         20.21         2.66 o
  -3   2   9         19.07         22.74         2.52 o
  -2   2   9          0.47          0.89         1.07 o
  -1   2   9         26.80         27.26         2.50 o
   0   2   9          8.23          8.97         1.78 o
   1   2   9          5.00          5.40         1.80 o
   2   2   9         46.42         50.59         3.85 o
   3   2   9          8.25          6.57         2.31 o
   4   2   9         18.56         17.26         3.23 o
  -6   3   9         11.24         10.86         3.09 o
  -5   3   9          5.99          6.34         2.25 o
  -4   3   9         12.44         10.55         2.23 o
  -3   3   9          0.78          0.19         1.42 o
  -2   3   9         11.24          9.90         1.71 o
  -1   3   9          0.48         -0.18         1.24 o
   0   3   9          7.36          6.09         1.87 o
   1   3   9          1.33          0.41         1.51 o
   2   3   9          3.43          4.47         2.05 o
   3   3   9         36.69         33.64         3.97 o
   4   3   9          1.69         -0.36         2.37 o
  -6   4   9          1.30          1.24         2.74 o
  -5   4   9          0.05         -0.85         1.95 o
  -4   4   9          0.02         -0.14         1.71 o
  -3   4   9          5.00          4.95         1.82 o
  -2   4   9          6.60          2.90         1.79 o
  -1   4   9          8.39          9.07         2.15 o
   0   4   9         10.35          9.99         2.48 o
   1   4   9          6.60          6.14         2.22 o
   2   4   9          1.66          1.13         1.89 o
   3   4   9          7.67          5.92         2.62 o
  -5   5   9          0.00          0.26         2.11 o
  -4   5   9          2.71          3.32         2.04 o
  -3   5   9          8.18          7.47         2.30 o
  -2   5   9          0.75          0.50         1.97 o
  -1   5   9          0.07          1.01         2.11 o
   0   5   9         17.53         14.24         2.66 o
   1   5   9          8.44          7.78         2.39 o
   2   5   9          5.31          5.22         2.68 o
   3   5   9          5.08          6.14         3.00 o
  -5   6   9          0.25          0.57         2.49 o
  -4   6   9          5.90          6.03         2.60 o
  -3   6   9          8.21          4.12         2.53 o
  -2   6   9          0.31          1.44         2.39 o
  -1   6   9          2.26          1.91         2.55 o
   0   6   9          7.70          4.81         2.33 o
   1   6   9          0.00          2.05         2.46 o
   2   6   9          0.01          0.96         2.54 o
  -4   7   9          0.01          0.21         2.99 o
  -3   7   9          0.57         -1.60         2.69 o
  -2   7   9          0.21         -0.90         2.64 o
  -1   7   9          0.25         -0.33         3.15 o
   0   7   9          0.12          1.96         3.20 o
  -1  -8  10          0.04          2.03         2.94 o
   0  -8  10          1.55          2.35         3.32 o
   1  -8  10          9.48         10.03         5.21 o
   2  -8  10          0.10         -2.18         2.79 o
   3  -8  10          0.85          1.05         3.23 o
  -3  -7  10          0.61         -1.46         2.70 o
  -2  -7  10          0.03          2.25         2.83 o
  -1  -7  10         13.73         14.02         3.56 o
   0  -7  10          0.00         -1.01         2.30 o
   1  -7  10          2.39          2.16         2.64 o
   2  -7  10          2.89          2.62         2.82 o
   3  -7  10          0.18          0.78         2.18 o
   4  -7  10          0.11          1.47         2.91 o
  -3  -6  10          2.17          1.60         2.38 o
  -2  -6  10          7.20          8.15         2.63 o
  -1  -6  10         15.04         14.00         2.84 o
   0  -6  10         14.09         15.53         3.26 o
   1  -6  10          9.48          4.71         2.40 o
   2  -6  10          3.57          3.38         1.98 o
   3  -6  10          3.18          1.69         2.04 o
   4  -6  10          0.06          1.00         2.24 o
  -4  -5  10         15.95         14.20         3.41 o
  -3  -5  10         28.32         33.79         4.17 o
  -2  -5  10         24.90         22.94         3.00 o
  -1  -5  10          0.36          2.18         1.68 o
   0  -5  10         11.83          5.13         2.41 o
   1  -5  10         92.49         95.14         4.38 o
   2  -5  10          9.67          7.89         2.10 o
   3  -5  10         54.47         58.44         4.35 o
   4  -5  10          2.73          2.32         2.16 o
   5  -5  10         32.57         37.58         5.71 o
  -5  -4  10          1.05          2.91         3.06 o
  -4  -4  10         22.70         26.75         3.52 o
  -3  -4  10         51.67         49.08         4.20 o
  -2  -4  10         58.86         61.62         4.27 o
  -1  -4  10         10.90         16.11         2.20 o
   0  -4  10        166.96        153.05         5.94 o
   1  -4  10         77.55         76.96         4.20 o
   2  -4  10         16.84         16.79         2.47 o
   3  -4  10         50.58         55.27         4.18 o
   4  -4  10          7.93          6.93         2.42 o
   5  -4  10          2.12          2.43         2.40 o
  -5  -3  10          0.00          0.66         2.17 o
  -4  -3  10          3.76          1.34         1.71 o
  -3  -3  10          2.22          3.53         1.82 o
  -2  -3  10        115.20        116.92         4.30 o
  -1  -3  10          4.72          2.18         1.46 o
   0  -3  10         40.38         50.31         3.26 o
   1  -3  10         17.97         18.36         2.55 o
   2  -3  10          3.13          3.78         1.69 o
   3  -3  10         12.41          9.80         2.23 o
   4  -3  10         17.52         18.37         2.90 o
   5  -3  10         10.95          8.96         2.57 o
  -5  -2  10          0.00          0.68         1.88 o
  -4  -2  10          0.23          0.44         1.55 o
  -3  -2  10         33.92         33.46         2.81 o
  -2  -2  10         80.63         78.07         3.40 o
  -1  -2  10         45.78         53.67         3.69 o
   0  -2  10          2.81          2.45         1.27 o
   1  -2  10        305.50        302.30         6.21 o
   2  -2  10          6.37          4.26         1.68 o
   3  -2  10         40.40         43.38         3.39 o
   4  -2  10          0.02         -0.26         1.63 o
   5  -2  10         20.21         18.92         3.04 o
  -6  -1  10          1.49          1.58         2.21 o
  -5  -1  10          5.51          7.47         2.24 o
  -4  -1  10         31.74         30.43         2.87 o
  -3  -1  10         37.88         39.28         2.72 o
  -2  -1  10          0.02         -0.80         0.96 o
  -1  -1  10         10.84         13.38         1.76 o
   0  -1  10         47.88         49.58         3.02 o
   1  -1  10         62.11         61.89         3.49 o
   2  -1  10         87.32         84.84         3.81 o
   3  -1  10          0.63          1.84         1.65 o
   4  -1  10         55.60         58.16         4.78 o
   5  -1  10          0.75          1.95         2.36 o
  -6   0  10          0.69          0.39         2.09 o
  -5   0  10          7.16          8.83         2.14 o
  -4   0  10         10.66         10.19         1.95 o
  -3   0  10          0.04         -0.23         1.23 o
  -2   0  10          4.28          4.45         1.28 o
  -1   0  10          0.58          0.68         1.27 o
   0   0  10         38.14         41.12         2.83 o
   1   0  10         81.47         85.83         3.54 o
   2   0  10          3.28          3.04         1.45 o
   3   0  10         41.88         36.58         3.72 o
   4   0  10          6.49          7.59         2.47 o
   5   0  10          4.02          0.52         2.57 o
  -6   1  10          8.28          7.90         2.43 o
  -5   1  10          0.43          0.80         1.85 o
  -4   1  10        126.46        140.95         5.55 o
  -3   1  10         15.89         18.19         2.16 o
  -2   1  10         11.39         10.67         2.11 o
  -1   1  10          2.46          0.70         1.34 o
   0   1  10         14.93         16.14         2.21 o
   1   1  10         17.61         18.39         2.16 o
   2   1  10          3.63          1.61         1.59 o
   3   1  10         37.30         33.60         3.34 o
   4   1  10          2.16          1.45         2.37 o
  -6   2  10          1.65          1.83         2.73 o
  -5   2  10          0.01         -0.09         1.99 o
  -4   2  10          3.14          3.21         1.84 o
  -3   2  10         41.75         43.98         3.41 o
  -2   2  10          4.76          6.33         2.10 o
  -1   2  10          1.81          1.21         1.45 o
   0   2  10        351.91        377.94        10.68 o
   1   2  10        258.05        262.33        10.57 o
   2   2  10          0.24          0.56         1.66 o
   3   2  10         26.90         21.63         3.37 o
   4   2  10         10.56         16.92         3.85 o
  -5   3  10         28.24         21.12         3.41 o
  -4   3  10         63.95         65.85         4.44 o
  -3   3  10         13.16         13.21         2.53 o
  -2   3  10         18.41         21.93         2.83 o
  -1   3  10          1.33          1.85         1.70 o
   0   3  10        117.36        129.84         6.50 o
   1   3  10          6.09          5.30         2.25 o
   2   3  10          0.82          1.72         2.00 o
   3   3  10          2.11          2.60         2.28 o
  -5   4  10          1.62          1.28         2.29 o
  -4   4  10          5.54          5.81         2.20 o
  -3   4  10          0.01         -0.45         1.97 o
  -2   4  10          6.72          5.39         2.40 o
  -1   4  10          0.44         -0.68         1.65 o
   0   4  10          1.17          1.07         1.98 o
   1   4  10          9.02          8.25         2.61 o
   2   4  10          0.49          2.54         2.11 o
   3   4  10          6.72          5.14         2.88 o
  -5   5  10          0.20         -0.10         2.35 o
  -4   5  10          0.02         -1.12         2.32 o
  -3   5  10          1.42          0.36         2.49 o
  -2   5  10          0.05         -0.01         2.33 o
  -1   5  10          0.18          0.93         2.28 o
   0   5  10          0.23          0.31         1.92 o
   1   5  10          0.94          0.75         2.12 o
   2   5  10          7.77          7.67         3.07 o
  -4   6  10          0.35         -0.04         2.90 o
  -3   6  10          0.69          2.69         3.22 o
  -2   6  10          2.88          1.32         2.73 o
  -1   6  10          0.74          0.75         2.63 o
   0   6  10          2.11          3.67         3.02 o
   1   6  10          0.05         -0.79         2.47 o
  -2   7  10          0.02          1.55         3.00 o
  -1   7  10          2.31          2.77         3.69 o
   0  -8  11          5.34          6.06         5.04 o
   1  -8  11          1.48          1.27         4.58 o
   2  -8  11          0.56          0.03         3.16 o
  -2  -7  11          9.17         11.42         3.62 o
  -1  -7  11         22.48         19.51         6.09 o
   0  -7  11          1.43         -1.47         3.24 o
   1  -7  11          7.52          5.88         3.68 o
   2  -7  11          0.16          1.39         2.94 o
   3  -7  11          4.56          6.56         2.64 o
  -3  -6  11         21.42         17.77         3.69 o
  -2  -6  11          0.22          1.70         2.58 o
  -1  -6  11          0.01          0.27         2.90 o
   0  -6  11         31.55         33.02         5.43 o
   1  -6  11          0.99          0.26         2.11 o
   2  -6  11          3.33          1.38         2.23 o
   3  -6  11          0.12          0.16         2.12 o
   4  -6  11          3.22          0.42         2.65 o
  -4  -5  11          0.81         -0.36         2.46 o
  -3  -5  11          1.53          2.45         2.14 o
  -2  -5  11         18.60         20.82         3.09 o
  -1  -5  11          2.40          2.36         2.80 o
   0  -5  11          8.25          5.19         2.63 o
   1  -5  11          9.39          8.42         2.61 o
   2  -5  11          0.04          1.13         1.83 o
   3  -5  11          0.69          1.24         2.02 o
   4  -5  11          2.25          0.38         2.25 o
  -4  -4  11          4.38          5.33         2.44 o
  -3  -4  11          3.07          3.37         2.07 o
  -2  -4  11         19.84         16.22         2.95 o
  -1  -4  11          6.28          5.56         2.26 o
   0  -4  11         27.28         24.54         3.77 o
   1  -4  11          7.91          7.91         2.24 o
   2  -4  11          8.38          9.92         2.27 o
   3  -4  11          1.53          3.53         2.11 o
   4  -4  11         21.80         21.74         3.39 o
  -5  -3  11         14.92         17.28         3.42 o
  -4  -3  11         13.10         12.42         3.05 o
  -3  -3  11         29.07         33.96         3.51 o
  -2  -3  11          0.14          0.93         1.90 o
  -1  -3  11          7.63          2.49         1.95 o
   0  -3  11        111.14         96.13         4.03 o
   1  -3  11         51.44         49.90         4.00 o
   2  -3  11        100.88        110.82         4.71 o
   3  -3  11          1.54          1.83         1.86 o
   4  -3  11         82.90         96.53         5.84 o
  -5  -2  11          8.12          8.15         2.44 o
  -4  -2  11         50.73         48.60         3.88 o
  -3  -2  11         22.39         23.96         2.42 o
  -2  -2  11         48.84         48.83         4.25 o
  -1  -2  11        132.55        114.65         5.58 o
   0  -2  11        136.72        132.25         4.18 o
   1  -2  11          4.00          3.12         1.63 o
   2  -2  11        105.07        116.55         4.75 o
   3  -2  11          1.08          0.60         1.69 o
   4  -2  11         11.32          7.35         2.39 o
  -5  -1  11          1.86          2.65         2.06 o
  -4  -1  11          3.68          3.28         1.74 o
  -3  -1  11         59.97         60.14         3.41 o
  -2  -1  11         30.85         27.25         3.32 o
  -1  -1  11         38.94         50.09         3.79 o
   0  -1  11          5.53          5.12         1.55 o
   1  -1  11          7.25          8.73         1.79 o
   2  -1  11          5.28          5.38         1.89 o
   3  -1  11         16.32         18.22         2.86 o
   4  -1  11          6.46          3.58         2.31 o
  -5   0  11          0.02          0.47         1.78 o
  -4   0  11         10.95          8.87         2.03 o
  -3   0  11         55.07         59.31         5.47 o
  -2   0  11          1.18          1.16         1.63 o
  -1   0  11         11.85         13.26         2.38 o
   0   0  11        159.03        166.43         4.74 o
   1   0  11         18.55         17.78         2.26 o
   2   0  11         33.29         34.12         2.98 o
   3   0  11          0.17         -0.03         1.92 o
   4   0  11         20.62         22.85         3.57 o
  -5   1  11          4.57          2.40         1.90 o
  -4   1  11         14.39         15.05         2.51 o
  -3   1  11          0.06          0.65         1.96 o
  -2   1  11          3.86          4.36         1.93 o
  -1   1  11         13.89         14.24         2.22 o
   0   1  11         49.03         52.59         3.68 o
   1   1  11         46.96         45.46         3.82 o
   2   1  11          7.16          5.09         1.96 o
   3   1  11         47.35         52.36         5.11 o
   4   1  11          3.58          0.85         2.58 o
  -5   2  11          1.11         -0.41         2.22 o
  -4   2  11          0.00         -0.69         2.07 o
  -3   2  11          4.97          1.64         2.05 o
  -2   2  11          0.21          1.29         1.87 o
  -1   2  11         11.21         11.75         2.17 o
   0   2  11         29.61         31.67         3.30 o
   1   2  11          1.88          1.08         1.76 o
   2   2  11         14.48         10.14         2.69 o
   3   2  11          9.39         10.08         2.97 o
  -5   3  11         15.17         13.15         3.15 o
  -4   3  11          8.04          4.89         2.72 o
  -3   3  11          1.08          1.92         2.25 o
  -2   3  11          0.54          0.37         1.95 o
  -1   3  11          2.81          2.24         1.89 o
   0   3  11          6.43          7.10         2.26 o
   1   3  11          2.83          3.61         2.26 o
   2   3  11         10.32          9.72         2.89 o
   3   3  11          0.00          1.47         2.50 o
  -5   4  11          0.29         -1.08         3.00 o
  -4   4  11          5.46          3.23         2.69 o
  -3   4  11          0.19          1.14         2.57 o
  -2   4  11          0.34          0.47         2.25 o
  -1   4  11         57.83         55.05         4.88 o
   0   4  11         81.50         85.42         6.00 o
   1   4  11          4.36          1.33         2.35 o
   2   4  11          4.02          4.04         2.45 o
  -4   5  11          4.53          3.84         3.20 o
  -3   5  11          0.34          0.86         2.66 o
  -2   5  11          0.05         -0.78         2.66 o
  -1   5  11         19.84         20.69         4.11 o
   0   5  11          5.85          3.08         2.37 o
   1   5  11          0.00          0.63         2.35 o
  -3   6  11          0.86          0.86         3.40 o
  -2   6  11          1.01          1.83         2.92 o
  -1   6  11          0.01          0.12         2.79 o
   0   6  11          0.80          2.55         3.48 o
  -1  -7  12          1.77          6.11         4.87 o
   0  -7  12          0.30          0.54         3.39 o
   1  -7  12         11.85          4.54         3.92 o
   2  -7  12          0.57          2.34         3.26 o
  -2  -6  12         27.60         39.97        13.05 o
  -1  -6  12         23.57         23.43         5.17 o
   0  -6  12          2.33          0.48         3.10 o
   1  -6  12         13.93         11.06         4.09 o
   2  -6  12         32.08         32.64         4.50 o
   3  -6  12         38.09         40.37         4.24 o
  -3  -5  12          3.65          2.24         2.62 o
  -2  -5  12         67.04         75.04         6.53 o
  -1  -5  12          0.02          0.16         3.08 o
   0  -5  12         19.24         12.70         3.36 o
   1  -5  12          0.39          1.02         2.24 o
   2  -5  12         17.96         15.29         2.89 o
   3  -5  12          3.26          3.81         2.36 o
  -4  -4  12         25.31         26.74         3.80 o
  -3  -4  12          0.24         -1.46         2.46 o
  -2  -4  12          5.71          5.05         2.73 o
  -1  -4  12         39.82         41.43         4.86 o
   0  -4  12          4.10          5.52         2.76 o
   1  -4  12          6.76          5.84         2.26 o
   2  -4  12          0.08         -0.05         1.78 o
   3  -4  12          8.23          8.26         2.49 o
   4  -4  12          0.03         -0.73         2.51 o
  -4  -3  12          2.41          5.34         2.50 o
  -3  -3  12          6.98          8.72         3.02 o
  -2  -3  12          7.50          5.37         2.41 o
  -1  -3  12          9.17          9.51         2.56 o
   0  -3  12         15.73         16.08         3.00 o
   1  -3  12          0.80          2.26         1.77 o
   2  -3  12         10.16          7.65         2.23 o
   3  -3  12          2.44          2.27         2.10 o
   4  -3  12          8.02          8.05         2.55 o
  -5  -2  12          2.31          1.83         2.30 o
  -4  -2  12          0.76          0.82         2.24 o
  -3  -2  12          6.59          5.96         2.53 o
  -2  -2  12          0.69          1.58         2.01 o
  -1  -2  12         23.39         20.46         3.15 o
   0  -2  12          8.41         11.52         2.18 o
   1  -2  12          5.88          6.77         1.99 o
   2  -2  12         13.71         14.40         2.57 o
   3  -2  12         27.49         30.24         3.52 o
   4  -2  12         11.27          8.14         2.73 o
  -5  -1  12          2.41          0.98         2.12 o
  -4  -1  12         16.87         17.24         4.59 o
  -3  -1  12          1.14         -0.95         2.19 o
  -2  -1  12          0.90          0.64         1.98 o
  -1  -1  12         63.32         56.36         4.22 o
   0  -1  12         74.24         75.02         3.93 o
   1  -1  12         57.01         54.23         3.63 o
   2  -1  12         24.35         22.67         2.98 o
   3  -1  12         80.88         88.10         5.90 o
   4  -1  12         16.26         17.42         3.39 o
  -5   0  12         19.72         15.09         2.73 o
  -4   0  12          0.70          2.00         2.70 o
  -3   0  12         38.15         37.34         4.78 o
  -2   0  12         30.22         26.66         3.18 o
  -1   0  12         91.47         91.69         6.44 o
   0   0  12          0.87         -0.79         1.49 o
   1   0  12         63.72         67.97         4.04 o
   2   0  12          3.60          2.48         2.04 o
   3   0  12         11.49          8.70         2.80 o
   4   0  12          2.73          1.52         4.33 o
  -5   1  12          1.71          2.32         3.41 o
  -4   1  12         10.14         12.16         3.48 o
  -3   1  12         26.13         23.34         4.01 o
  -2   1  12          5.41          5.62         2.38 o
  -1   1  12          0.25          0.42         1.66 o
   0   1  12          4.74          3.61         1.81 o
   1   1  12          1.34          2.10         1.93 o
   2   1  12          4.01          4.49         2.23 o
   3   1  12          2.31          0.73         2.40 o
  -5   2  12          1.86          1.12         3.36 o
  -4   2  12         14.09         14.71         3.79 o
  -3   2  12          2.25          1.81         2.24 o
  -2   2  12          2.36          2.68         2.31 o
  -1   2  12         36.38         31.57         3.73 o
   0   2  12         15.03         15.24         2.81 o
   1   2  12         13.87         19.68         3.08 o
   2   2  12          0.51         -0.39         2.24 o
   3   2  12         10.56          8.68         3.54 o
  -4   3  12          0.07         -0.53         2.47 o
  -3   3  12          1.40          0.94         2.34 o
  -2   3  12          1.98          0.09         2.38 o
  -1   3  12         16.56         15.89         3.29 o
   0   3  12          7.57          7.50         2.53 o
   1   3  12         13.57         11.15         3.06 o
   2   3  12         11.28         12.91         3.29 o
  -4   4  12          1.74          4.70         3.40 o
  -3   4  12          0.10          1.02         2.70 o
  -2   4  12          1.76          1.05         2.68 o
  -1   4  12          6.57          6.97         3.10 o
   0   4  12          1.51          0.59         2.46 o
   1   4  12          2.31          3.83         2.73 o
  -3   5  12          0.03          2.64         3.11 o
  -2   5  12          0.28          0.13         3.18 o
  -1   5  12          1.31          2.69         3.02 o
   0   5  12          1.69          2.30         2.99 o
  -2  -6  13          4.27          7.50         5.18 o
  -1  -6  13          3.02          3.20         3.76 o
   0  -6  13          0.47          1.84         3.40 o
   1  -6  13          6.24          7.64         4.21 o
   2  -6  13          0.00         -0.33         3.14 o
  -3  -5  13          6.96         11.17         7.06 o
  -2  -5  13          3.26          4.47         3.82 o
  -1  -5  13          2.94          2.91         3.52 o
   0  -5  13         21.13         19.58         4.85 o
   1  -5  13          8.71         10.08         3.45 o
   2  -5  13         17.29         14.72         3.28 o
   3  -5  13          1.27          1.78         2.70 o
  -3  -4  13         22.37         21.87         5.32 o
  -2  -4  13         45.86         52.76         5.68 o
  -1  -4  13          0.00          0.75         2.59 o
   0  -4  13         38.44         40.47         5.01 o
   1  -4  13         20.54         22.82         4.24 o
   2  -4  13        107.23        134.42         6.87 o
   3  -4  13          0.41          0.82         2.57 o
  -4  -3  13          0.19          0.08         3.41 o
  -3  -3  13         69.01         73.16         7.72 o
  -2  -3  13          7.46          6.97         2.72 o
  -1  -3  13         17.72         16.47         3.18 o
   0  -3  13          3.47          1.58         2.49 o
   1  -3  13         20.25         21.64         2.97 o
   2  -3  13          0.00         -0.28         2.02 o
   3  -3  13         41.40         44.34         4.31 o
  -4  -2  13          2.66          1.58         3.36 o
  -3  -2  13          8.81          5.07         2.96 o
  -2  -2  13         17.12         15.52         3.21 o
  -1  -2  13          6.77          7.86         2.63 o
   0  -2  13          8.81          5.54         2.52 o
   1  -2  13          0.00         -0.36         1.74 o
   2  -2  13         11.82         11.03         2.64 o
   3  -2  13          1.31          0.94         2.25 o
  -4  -1  13          0.55         -0.59         2.78 o
  -3  -1  13          4.40          3.34         2.87 o
  -2  -1  13          3.98          1.78         2.16 o
  -1  -1  13         10.27          8.37         2.38 o
   0  -1  13          6.52          8.80         2.64 o
   1  -1  13         17.39         13.98         2.60 o
   2  -1  13          0.09         -0.74         1.89 o
   3  -1  13          9.81         10.33         2.91 o
  -4   0  13          0.71         -0.64         2.76 o
  -3   0  13          0.17          0.05         2.48 o
  -2   0  13          8.29          8.80         2.71 o
  -1   0  13          3.67          4.05         2.09 o
   0   0  13          0.34         -0.65         1.71 o
   1   0  13         19.97         20.91         2.72 o
   2   0  13         11.83         10.61         2.82 o
   3   0  13         12.83         12.26         3.26 o
  -4   1  13          0.49          0.67         2.82 o
  -3   1  13          0.19          0.58         2.55 o
  -2   1  13         16.29         13.54         3.10 o
  -1   1  13         37.00         32.82         3.62 o
   0   1  13          8.27          9.11         2.50 o
   1   1  13         27.61         24.48         3.44 o
   2   1  13         28.48         31.74         4.44 o
  -4   2  13          8.15          7.03         3.44 o
  -3   2  13          1.45         -1.18         2.29 o
  -2   2  13         23.86         25.82         3.91 o
  -1   2  13          2.74          1.39         2.29 o
   0   2  13         12.06         14.27         2.94 o
   1   2  13          6.20          6.20         2.57 o
   2   2  13          2.59          2.37         2.77 o
  -4   3  13          6.24          4.27         3.62 o
  -3   3  13          0.04         -0.34         2.80 o
  -2   3  13          0.04          1.32         2.74 o
  -1   3  13          1.41          0.10         2.75 o
   0   3  13          0.20          1.30         2.55 o
   1   3  13          0.16          1.00         2.59 o
  -3   4  13          0.01          1.18         2.95 o
  -2   4  13          4.88          6.31         3.37 o
  -1   4  13          4.75          8.11         4.02 o
   0   4  13          2.41          2.97         3.05 o
  -1  -5  14          2.31          4.13         3.95 o
   0  -5  14          7.44          7.41         4.01 o
   1  -5  14          4.10          6.83         3.49 o
  -2  -4  14          4.21          1.04         3.65 o
  -1  -4  14          0.08          0.42         3.11 o
   0  -4  14         14.67         14.32         3.71 o
   1  -4  14          0.00         -1.25         2.75 o
   2  -4  14          0.12          0.12         2.53 o
  -3  -3  14          3.21          4.42         3.21 o
  -2  -3  14          4.08          1.63         2.89 o
  -1  -3  14         10.90         12.15         3.64 o
   0  -3  14         24.61         19.65         4.11 o
   1  -3  14         18.04         14.79         3.40 o
   2  -3  14          5.69          5.24         2.53 o
  -3  -2  14         34.69         35.98         5.84 o
  -2  -2  14          3.42          1.84         2.49 o
  -1  -2  14         24.90         24.47         3.76 o
   0  -2  14          1.83          3.72         2.58 o
   1  -2  14        114.20        144.66         6.98 o
   2  -2  14          6.20          4.18         2.49 o
  -3  -1  14         14.23         17.06         4.12 o
  -2  -1  14          5.13          5.57         2.77 o
  -1  -1  14          3.26          1.70         2.44 o
   0  -1  14          8.27          8.97         2.69 o
   1  -1  14          2.28          3.66         2.30 o
   2  -1  14         32.14         29.55         3.96 o
  -4   0  14          2.90          4.24         7.35 o
  -3   0  14          2.20          2.51         2.93 o
  -2   0  14          4.68          3.76         2.91 o
  -1   0  14          5.47          3.67         2.35 o
   0   0  14          0.06          1.76         2.20 o
   1   0  14          8.39          5.82         2.95 o
   2   0  14          3.72          3.94         2.66 o
  -3   1  14          0.69         -0.69         2.78 o
  -2   1  14          2.17          2.82         2.68 o
  -1   1  14          7.77          6.83         2.59 o
   0   1  14          6.29          4.40         2.84 o
   1   1  14          0.66          0.68         2.29 o
   2   1  14          4.25          3.28         3.41 o
  -3   2  14          1.60         -0.83         2.83 o
  -2   2  14          0.44         -0.55         2.79 o
  -1   2  14          0.16         -1.10         2.65 o
   0   2  14          8.07          8.23         3.07 o
   1   2  14          1.32         -0.21         2.61 o
  -2   3  14          7.40          5.09         3.44 o
  -1   3  14          0.12         -0.59         2.91 o
   0   3  14          8.72          7.89         3.29 o
  -1  -4  15          0.62          3.08         4.67 o
   0  -4  15          3.60          1.90         3.67 o
  -2  -3  15          6.61         10.47         5.38 o
  -1  -3  15          7.23          6.51         3.62 o
   0  -3  15          9.99         11.71         4.29 o
   1  -3  15          0.66         -0.82         3.38 o
  -2  -2  15          2.05          3.41         3.16 o
  -1  -2  15         13.45         15.23         4.12 o
   0  -2  15          0.37         -0.60         2.72 o
   1  -2  15          0.53          1.97         3.11 o
  -2  -1  15          1.14         -0.16         3.18 o
  -1  -1  15         18.16         14.57         3.56 o
   0  -1  15          5.74          7.09         3.10 o
   1  -1  15          6.22          3.86         2.91 o
  -2   0  15          3.74          3.44         3.16 o
  -1   0  15          0.05         -2.30         2.34 o
   0   0  15         49.88         64.07         7.81 o
   1   0  15         10.57         12.47         4.08 o
  -2   1  15          0.87          1.14         3.61 o
  -1   1  15          1.69          0.13         2.99 o
   0   1  15          2.57          3.95         3.07 o
                                                
